# Supplementary material for: Correlation analysis between the prevalence of common respiratory pathogens and exposure to ambient air pollutants in Central China, 2014–2022
Source: Front Public Health. 2025 Mar 6;13:1532507. doi: 10.3389/fpubh.2025.1532507 (PMC11922881; doi:10.3389/fpubh.2025.1532507)
Supplement: Supplementary file 1 [file Data_Sheet_1.zip]

Archive with 5 entries (4 files):
- Additional files (2014-2019)/
- Additional files (2014-2019)/File 1-Positive rates of nine respiratory pathogens in different age groups, 2014-2019.xlsx
- Additional files (2014-2019)/File 2-Differences and correlations between the positive rates of nine respiratory pathogens and air pollutants among different age groups, 2014-2019.xlsx
- Additional files (2014-2019)/File 3-Comparison of the positive rates of nine respiratory pathogens among different age groups exposed to low and high concentration of air pollutants, 2014-2019.xlsx
- Additional files (2014-2019)/~$不同年龄下阳性率与污染的相关性.xlsx
