# Supplementary material for: Correlation analysis between the prevalence of common respiratory pathogens and exposure to ambient air pollutants in Central China, 2014–2022
Source: Front Public Health. 2025 Mar 6;13:1532507. doi: 10.3389/fpubh.2025.1532507 (PMC11922881; doi:10.3389/fpubh.2025.1532507)
Supplement: Supplementary file 1 [file Data_Sheet_1.zip › Additional files (2014-2019)/File 1-Positive rates of nine respiratory pathogens in different age groups, 2014-2019.xlsx]

## Sheet: Sheet1
0<age<1		LP1	MP	QRF	CP	ADV	RSV	FluA	FluB	PIVs	Total
2014	1	0	0.0555556	0	0	0	0.0138889	0	0.0138889	0	0.0833333
2014	2	0	0.0631579	0	0	0.0315789	0	0	0.0105263	0	0.105263
2014	3	0	0.0240964	0	0	0	0	0	0.0120482	0	0.0361446
2014	4	0	0.0574713	0	0	0.0114943	0	0	0	0.0114943	0.0804598
2014	5	0	0	0	0	0	0	0	0	0	0
2014	6	0	0.0789474	0	0	0	0	0	0	0	0.0789474
2014	7	0	0.0615385	0	0	0	0	0	0	0	0.0615385
2014	8	0	0.113636	0	0	0	0	0	0.0454545	0	0.159091
2014	9	0	0.109756	0	0	0	0	0	0.0121951	0	0.121951
2014	10	0	0.0689655	0	0	0	0	0	0	0	0.0689655
2014	11	0	0.0689655	0	0	0.0172414	0	0	0	0	0.0862069
2014	12	0	0.0337079	0	0	0	0	0	0	0	0.0337079
2015	1	0	0.0506329	0	0	0	0	0	0	0	0.0506329
2015	2	0	0.0217391	0	0	0	0	0	0	0	0.0217391
2015	3	0	0.0357143	0	0	0	0.0119048	0	0.0119048	0	0.0595238
2015	4	0.0140845	0.056338	0	0	0	0	0	0.028169	0	0.0985915
2015	5	0.0192308	0.0384615	0	0	0	0.0192308	0	0	0	0.0769231
2015	6	0	0.0153846	0	0	0.0153846	0	0	0	0	0.0307692
2015	7	0	0.0952381	0	0.015873	0	0	0	0	0	0.111111
2015	8	0	0.0810811	0	0	0	0	0	0	0	0.0810811
2015	9	0	0.0606061	0	0	0	0	0	0	0	0.0606061
2015	10	0	0.0806452	0	0	0	0	0	0	0	0.0806452
2015	11	0	0.0727273	0	0	0	0	0	0	0	0.0727273
2015	12	0	0.057971	0	0	0	0	0	0	0	0.057971
2016	1	0	0.0289855	0	0	0	0	0	0	0	0.0289855
2016	2	0	0.0632911	0	0	0.0126582	0	0	0.0126582	0	0.0886076
2016	3	0	0	0	0	0	0	0	0	0	0
2016	4	0	0	0	0	0	0	0	0	0	0
2016	5	0	0.0645161	0	0	0	0	0	0	0	0.0645161
2016	6	0	0.0740741	0	0	0	0	0	0	0	0.0740741
2016	7	0	0.0263158	0	0	0.0263158	0.0263158	0	0	0	0.0789474
2016	8	0	0.04	0	0	0.02	0	0	0	0	0.06
2016	9	0	0.047619	0	0	0	0	0	0	0	0.047619
2016	10	0	0	0	0	0	0	0	0	0	0
2016	11	0	0.0135135	0	0	0	0.0135135	0	0	0	0.027027
2016	12	0.0309278	0.0103093	0	0	0	0.0103093	0	0	0.0103093	0.0618557
2017	1	0.0531915	0.0319149	0	0	0.0106383	0.0425532	0	0	0	0.138298
2017	2	0	0.0789474	0	0	0	0.0263158	0	0	0	0.105263
2017	3	0.0140845	0.0422535	0.0140845	0	0	0	0	0.0140845	0.028169	0.112676
2017	4	0	0.0434783	0	0	0	0	0	0	0	0.0434783
2017	5	0	0.0714286	0	0	0	0.0357143	0	0.0178571	0.0535714	0.178571
2017	6	0.136364	0.113636	0	0	0	0.0909091	0	0	0	0.340909
2017	7	0	0.125	0	0	0	0	0	0	0.03125	0.15625
2017	8	0	0.0652174	0	0	0	0	0	0	0	0.0652174
2017	9	0	0.0363636	0	0	0	0	0	0	0.0181818	0.0545455
2017	10	0	0.0961538	0	0	0	0.0192308	0	0	0	0.115385
2017	11	0	0.0566038	0	0	0	0.0188679	0	0	0	0.0754717
2017	12	0.0175439	0.105263	0	0	0	0.122807	0	0	0	0.245614
2018	1	0	0.0714286	0	0	0	0.0714286	0	0	0	0.142857
2018	2	0	0.102564	0	0	0	0.0512821	0	0	0	0.153846
2018	3	0	0.0704225	0	0	0.0140845	0.028169	0	0	0	0.112676
2018	4	0	0.0701754	0	0	0	0.0526316	0	0	0	0.122807
2018	5	0	0.0869565	0	0	0	0.108696	0	0	0	0.195652
2018	6	0	0.12766	0	0	0	0.0425532	0	0	0	0.170213
2018	7	0	0.176471	0	0	0	0.0294118	0	0	0	0.205882
2018	8	0.0333333	0.0333333	0	0	0	0.0333333	0	0	0	0.1
2018	9	0	0.0909091	0	0	0	0.0454545	0	0	0	0.136364
2018	10	0	0.196078	0	0	0	0.0196078	0	0	0	0.215686
2018	11	0	0.150943	0	0	0	0	0	0	0	0.150943
2018	12	0	0.0394737	0	0	0	0.0263158	0	0	0	0.0657895
2019	1	0	0.117647	0	0	0	0.0294118	0	0	0	0.147059
2019	2	0	0.0784314	0	0	0.0196078	0.0392157	0	0	0	0.137255
2019	3	0	0.0666667	0	0	0.0222222	0.0666667	0	0	0	0.155556
2019	4	0	0.133333	0	0	0	0.0444444	0	0	0	0.177778
2019	5	0	0.0888889	0	0	0	0.0444444	0	0	0	0.133333
2019	6	0	0.173913	0	0	0	0.0652174	0	0	0	0.23913
2019	7	0	0.121212	0	0	0	0.030303	0.030303	0.030303	0.0909091	0.30303
2019	8	0	0.0740741	0	0	0	0	0	0.111111	0.0740741	0.259259
2019	9	0	0	0	0	0	0	0	0	0	0
2019	10	0	0.111111	0	0	0	0	0	0	0	0.111111
2019	11	0	0.0333333	0	0	0	0	0	0	0	0.0333333
2019	12	0	0.0344828	0	0	0	0	0	0.0344828	0.0172414	0.0862069

## Sheet: Sheet2
1<=age<7		LP1	MP	QRF	CP	ADV	RSV	FluA	FluB	PIVs	Total
2014	1	0.00404858	0.206478	0	0.00404858	0.00809717	0	0	0.165992	0.00404858	0.392713
2014	2	0.0592593	0.340741	0	0	0.0148148	0	0	0.0592593	0.0592593	0.533333
2014	3	0.0507812	0.210938	0.00390625	0.00390625	0.0117188	0	0	0.109375	0.0703125	0.460938
2014	4	0.0524194	0.229839	0	0	0.00403226	0	0	0.0927419	0.0604839	0.439516
2014	5	0.0261438	0.261438	0.00326797	0.00653595	0.00326797	0	0	0.140523	0.00980392	0.45098
2014	6	0.0330033	0.250825	0.00660066	0.00330033	0.00990099	0	0	0.20462	0.00660066	0.514851
2014	7	0.0337079	0.2397	0	0	0	0	0	0.149813	0	0.423221
2014	8	0.0169492	0.40113	0.00564972	0	0.0169492	0	0	0.220339	0	0.661017
2014	9	0.0127796	0.463259	0	0	0	0	0	0.185304	0	0.661342
2014	10	0.00309598	0.541796	0	0	0.00309598	0	0	0.145511	0	0.693498
2014	11	0.021978	0.538462	0	0	0	0.003663	0	0.106227	0	0.67033
2014	12	0	0.352713	0	0	0.00775194	0	0	0.0891473	0	0.449612
2015	1	0.00398406	0.310757	0	0	0.00796813	0	0	0.059761	0	0.38247
2015	2	0	0.224138	0	0	0.00574713	0	0	0.0632184	0	0.293103
2015	3	0.00420168	0.172269	0	0	0.0168067	0.00420168	0	0.159664	0	0.357143
2015	4	0.00694444	0.225694	0	0	0.00694444	0	0.00347222	0.09375	0.00347222	0.340278
2015	5	0.00395257	0.312253	0	0	0.0118577	0	0	0.0790514	0.00395257	0.411067
2015	6	0.0879121	0.260073	0.003663	0.00732601	0.003663	0	0	0.113553	0	0.47619
2015	7	0.0113208	0.524528	0	0.0150943	0.00377358	0	0	0.124528	0	0.679245
2015	8	0.0367347	0.289796	0	0.00408163	0	0	0	0.0326531	0	0.363265
2015	9	0.0283688	0.322695	0	0.0390071	0.0070922	0	0	0.035461	0	0.432624
2015	10	0.0150943	0.313208	0	0.0113208	0	0	0	0.0188679	0	0.358491
2015	11	0.0181159	0.391304	0	0.00724638	0	0	0	0.0217391	0	0.438406
2015	12	0.00772201	0.335907	0	0	0.003861	0	0	0.00772201	0	0.355212
2016	1	0.004329	0.281385	0	0	0	0	0	0.00865801	0	0.294372
2016	2	0.0165746	0.187845	0	0	0	0	0	0.0165746	0	0.220994
2016	3	0.0189274	0.217666	0	0.0126183	0	0	0	0.00946372	0	0.258675
2016	4	0.0304183	0.239544	0.00380228	0.00760456	0.00380228	0	0	0.0152091	0	0.30038
2016	5	0.0364238	0.231788	0.00662252	0.00993377	0	0	0	0	0	0.284768
2016	6	0.0669145	0.189591	0.00743494	0.0148699	0	0	0	0.00371747	0.0223048	0.304833
2016	7	0.0588235	0.285714	0.0336134	0.00420168	0.012605	0	0	0.0252101	0.0630252	0.483193
2016	8	0.041958	0.202797	0.013986	0	0.00699301	0	0	0	0.020979	0.286713
2016	9	0.0322581	0.245968	0	0.0120968	0.00806452	0.00403226	0	0	0.0604839	0.362903
2016	10	0.0350877	0.122807	0.00350877	0	0.00350877	0.00350877	0	0.0105263	0.0210526	0.2
2016	11	0.0373134	0.220149	0.0149254	0.00746269	0.00373134	0	0	0.00746269	0.0298507	0.320896
2016	12	0.0763889	0.190972	0.00347222	0.00347222	0.0138889	0	0	0	0.0243056	0.3125
2017	1	0.0729614	0.257511	0.00858369	0	0.0128755	0	0	0.0128755	0.0386266	0.403433
2017	2	0.0697674	0.337209	0.00581395	0	0	0.00581395	0	0.0290698	0.0348837	0.482558
2017	3	0.0944625	0.32899	0.00977199	0.00325733	0.00325733	0	0	0.0684039	0.0553746	0.563518
2017	4	0.225352	0.341549	0.0387324	0.0422535	0.00352113	0	0	0.0105634	0.126761	0.788732
2017	5	0.19708	0.310219	0.0547445	0.00729927	0	0	0	0.00364964	0.138686	0.711679
2017	6	0.292181	0.382716	0.0823045	0.0123457	0	0	0	0.00411523	0.0823045	0.855967
2017	7	0.141463	0.346341	0.0439024	0.00487805	0.00487805	0.00487805	0	0	0.0878049	0.634146
2017	8	0.0867347	0.234694	0.00510204	0.0357143	0	0	0	0	0.0306122	0.392857
2017	9	0.0861244	0.330144	0.0191388	0.00956938	0	0	0	0.00478469	0.0382775	0.488038
2017	10	0.0821429	0.267857	0.00357143	0.00714286	0.00357143	0.00357143	0	0	0.00357143	0.371429
2017	11	0.0705882	0.290196	0	0	0	0.00784314	0	0	0.00392157	0.372549
2017	12	0.05	0.257143	0	0	0	0.0107143	0	0.0321429	0.0178571	0.367857
2018	1	0.0759076	0.217822	0.00330033	0	0.00330033	0.00330033	0	0.0990099	0.00990099	0.412541
2018	2	0.013986	0.251748	0.00699301	0	0	0	0	0.0699301	0	0.342657
2018	3	0.0248756	0.248756	0	0	0.00497512	0.0149254	0	0.039801	0	0.333333
2018	4	0.0229358	0.256881	0.00458716	0.00458716	0.0275229	0.00458716	0	0.0366972	0	0.357798
2018	5	0.00655738	0.295082	0	0.00327869	0.00327869	0.00327869	0	0.0131148	0.0393443	0.363934
2018	6	0.0116279	0.348837	0	0	0.00775194	0	0	0.00775194	0.0271318	0.403101
2018	7	0.00442478	0.309735	0	0	0.00884956	0.00884956	0	0	0.0265487	0.358407
2018	8	0	0.255814	0	0	0	0	0	0	0.00775194	0.263566
2018	9	0.0169492	0.451977	0	0	0.00564972	0	0	0	0.0282486	0.502825
2018	10	0.00460829	0.506912	0	0	0.0138249	0.00921659	0	0	0.0138249	0.548387
2018	11	0.0122449	0.387755	0	0	0	0	0	0.00816327	0	0.408163
2018	12	0.00806452	0.350806	0	0	0.00403226	0.00806452	0	0	0	0.370968
2019	1	0.00851064	0.331915	0	0	0	0.00425532	0	0	0.012766	0.357447
2019	2	0.00636943	0.394904	0	0	0.0127389	0.0127389	0	0.0191083	0	0.44586
2019	3	0.0152672	0.454198	0	0	0.00763359	0.00381679	0	0.00381679	0.00381679	0.48855
2019	4	0.0241935	0.46371	0	0	0.0241935	0.00403226	0	0.0403226	0.00806452	0.564516
2019	5	0.0414938	0.435685	0	0.00414938	0.0207469	0	0.00414938	0.033195	0.0165975	0.556017
2019	6	0.04	0.456	0.004	0.008	0.012	0.004	0	0.032	0.024	0.58
2019	7	0.0569106	0.471545	0.00406504	0.0121951	0.00813008	0.00406504	0.0203252	0.0894309	0.0569106	0.723577
2019	8	0.0180723	0.355422	0.0060241	0.0060241	0	0.0060241	0	0.10241	0.0722892	0.566265
2019	9	0.0462185	0.394958	0	0.00420168	0	0.00420168	0.012605	0.0504202	0.0168067	0.529412
2019	10	0.0205761	0.353909	0	0	0.00823045	0	0	0.037037	0.0329218	0.452675
2019	11	0.0225564	0.349624	0	0	0	0	0	0.037594	0.0112782	0.421053
2019	12	0.0445205	0.253425	0	0	0.00342466	0	0	0.0205479	0.010274	0.332192

## Sheet: Sheet3
7<=age<18		LP1	MP	QRF	CP	ADV	RSV	FluA	FluB	PIVs	Total
2014	1	0.0196078	0.254902	0	0.0196078	0	0	0	0.235294	0	0.529412
2014	2	0.111111	0.296296	0	0.0740741	0.037037	0	0	0.0740741	0.111111	0.703704
2014	3	0.075	0.05	0	0.175	0	0	0	0.125	0.075	0.5
2014	4	0.0294118	0.264706	0	0	0	0	0	0.147059	0.0588235	0.5
2014	5	0.025641	0.205128	0	0.025641	0	0	0	0.128205	0	0.384615
2014	6	0.0967742	0.403226	0	0	0	0	0	0.129032	0.016129	0.645161
2014	7	0.0666667	0.311111	0	0	0	0	0	0.133333	0.0222222	0.533333
2014	8	0.125	0.25	0	0	0	0	0	0.15625	0	0.53125
2014	9	0.0238095	0.52381	0	0	0	0	0	0.190476	0	0.738095
2014	10	0.0222222	0.444444	0	0	0.0222222	0	0	0.0666667	0	0.555556
2014	11	0.0588235	0.441176	0	0	0.0588235	0	0	0.0588235	0	0.617647
2014	12	0	0.25641	0	0	0.0512821	0	0	0.0512821	0	0.358974
2015	1	0	0.224138	0	0	0	0	0	0	0	0.224138
2015	2	0	0.166667	0	0.0833333	0	0	0	0.0625	0	0.3125
2015	3	0	0.152174	0	0	0	0	0	0.0652174	0	0.217391
2015	4	0	0.183673	0	0	0	0	0	0.0612245	0	0.244898
2015	5	0	0.234043	0	0.0212766	0	0	0	0.0425532	0	0.297872
2015	6	0.0754717	0.207547	0	0.0566038	0	0	0	0.0943396	0	0.433962
2015	7	0.0540541	0.567568	0	0	0	0	0	0.0540541	0	0.675676
2015	8	0.0625	0.28125	0	0	0.03125	0	0	0	0	0.375
2015	9	0	0.25	0	0.05	0	0	0	0	0	0.3
2015	10	0.0232558	0.348837	0	0.0232558	0	0	0	0	0	0.395349
2015	11	0.0731707	0.414634	0	0.0243902	0	0	0	0	0	0.512195
2015	12	0.027027	0.405405	0	0.027027	0	0	0	0	0	0.459459
2016	1	0.0952381	0.261905	0	0.047619	0	0	0	0	0	0.404762
2016	2	0.0454545	0.454545	0	0.136364	0	0	0	0.0454545	0	0.681818
2016	3	0.0238095	0.119048	0	0.119048	0	0	0	0.0238095	0	0.285714
2016	4	0.0222222	0.133333	0	0.0444444	0	0	0	0.0222222	0	0.222222
2016	5	0.1	0.25	0	0.1	0	0	0	0	0	0.45
2016	6	0.113636	0.204545	0	0.113636	0	0	0	0	0.0454545	0.477273
2016	7	0.104167	0.0625	0.0208333	0.0208333	0	0	0	0.0208333	0.0416667	0.270833
2016	8	0.1	0.166667	0	0	0	0	0	0	0	0.266667
2016	9	0	0.214286	0	0.0952381	0.0238095	0.0238095	0	0.0238095	0.0952381	0.47619
2016	10	0.0357143	0.107143	0	0.0178571	0	0	0	0	0	0.160714
2016	11	0.1	0.08	0.02	0.02	0	0	0	0	0.04	0.26
2016	12	0.155556	0.222222	0.0222222	0.0222222	0	0	0	0	0	0.422222
2017	1	0.117647	0.352941	0	0.0196078	0	0	0	0.0392157	0.0588235	0.588235
2017	2	0.05	0.3	0.075	0.1	0	0	0	0	0	0.525
2017	3	0.2	0.26	0	0.02	0	0	0	0.08	0.06	0.62
2017	4	0.240741	0.296296	0	0.111111	0	0	0	0	0.111111	0.759259
2017	5	0.28125	0.234375	0.03125	0.15625	0	0	0	0.03125	0.0625	0.796875
2017	6	0.323077	0.323077	0.123077	0.0769231	0	0	0	0	0.0153846	0.861538
2017	7	0.171429	0.342857	0.0857143	0.0571429	0	0	0	0	0.171429	0.828571
2017	8	0.277778	0.222222	0.0185185	0.0185185	0	0	0	0	0.037037	0.574074
2017	9	0.107143	0.267857	0.0357143	0.0714286	0	0	0	0	0	0.482143
2017	10	0.241379	0.241379	0	0.0344828	0	0	0	0	0	0.517241
2017	11	0.1875	0.166667	0	0	0	0	0	0	0	0.354167
2017	12	0.111111	0.160494	0	0	0	0	0	0.0246914	0	0.296296
2018	1	0.123288	0.246575	0	0.0136986	0	0.0136986	0	0.0410959	0	0.438356
2018	2	0.0666667	0.166667	0	0.0666667	0	0.0333333	0	0.0666667	0	0.4
2018	3	0.113636	0.227273	0	0	0	0	0	0.0227273	0	0.363636
2018	4	0.06	0.28	0	0.06	0	0	0	0.02	0	0.42
2018	5	0	0.259259	0	0	0	0	0	0	0.037037	0.296296
2018	6	0	0.328358	0	0.0149254	0	0	0	0.0149254	0.0149254	0.373134
2018	7	0	0.227273	0	0	0.0227273	0.0227273	0	0	0.0227273	0.295455
2018	8	0	0.25	0	0	0.025	0	0	0	0	0.275
2018	9	0.030303	0.30303	0	0	0	0	0	0	0	0.333333
2018	10	0.047619	0.285714	0	0	0	0	0	0	0	0.333333
2018	11	0.0151515	0.348485	0	0	0.0151515	0	0	0	0	0.378788
2018	12	0	0.196078	0	0	0	0	0	0	0.0196078	0.215686
2019	1	0	0.322581	0	0.016129	0	0	0	0	0	0.33871
2019	2	0.0416667	0.208333	0	0	0	0	0	0	0	0.25
2019	3	0.0363636	0.4	0	0	0	0	0	0.0363636	0	0.472727
2019	4	0.0441176	0.426471	0	0.0294118	0	0	0	0.0147059	0.0147059	0.529412
2019	5	0.137931	0.517241	0	0.0172414	0	0.0344828	0	0.0172414	0.0172414	0.741379
2019	6	0.0277778	0.347222	0	0.0416667	0.0277778	0	0	0.0416667	0	0.486111
2019	7	0.1	0.36	0	0.04	0	0	0	0.02	0.02	0.54
2019	8	0.0847458	0.271186	0	0.0169492	0	0	0	0.0169492	0.0338983	0.423729
2019	9	0.075	0.25	0.025	0.025	0	0	0	0.05	0.025	0.45
2019	10	0.0232558	0.186047	0	0	0	0	0	0.0232558	0	0.232558
2019	11	0.115385	0.25	0	0	0	0	0	0	0	0.365385
2019	12	0.118644	0.186441	0	0	0	0	0	0	0	0.305085

## Sheet: Sheet4
18<=age<65		LP1	MP	QRF	CP	ADV	RSV	FluA	FluB	PIVs	Total
2014	1	0.0196078	0.107843	0	0.117647	0	0	0	0.0196078	0.0392157	0.303922
2014	2	0.108108	0.171171	0	0.207207	0	0	0	0	0.045045	0.531532
2014	3	0.0217391	0.184783	0.0108696	0.23913	0.0108696	0	0	0.0108696	0.0434783	0.521739
2014	4	0.0178571	0.321429	0.0357143	0.0535714	0	0	0	0	0.0178571	0.446429
2014	5	0.0149254	0.164179	0	0.119403	0	0	0	0.0149254	0.0149254	0.328358
2014	6	0.0406504	0.178862	0.00813008	0.0406504	0	0	0	0.0406504	0	0.308943
2014	7	0.114286	0.214286	0	0.0142857	0.0142857	0	0	0.0142857	0	0.371429
2014	8	0.0804598	0.344828	0	0	0.0114943	0	0	0.0344828	0	0.471264
2014	9	0.0116279	0.302326	0	0	0	0	0	0.0232558	0	0.337209
2014	10	0.0298507	0.38806	0	0	0	0	0	0.0447761	0	0.462687
2014	11	0	0.318182	0	0	0	0	0	0	0	0.318182
2014	12	0	0.217391	0	0	0	0	0	0.0289855	0	0.246377
2015	1	0	0.232877	0	0.0547945	0	0	0	0	0	0.287671
2015	2	0.00490196	0.176471	0	0.0882353	0	0	0	0.0245098	0	0.294118
2015	3	0.0119048	0.107143	0	0.0952381	0.0119048	0	0	0.0238095	0	0.25
2015	4	0	0.153846	0	0.0192308	0	0	0	0.0192308	0	0.192308
2015	5	0	0.179104	0	0	0	0	0	0.0298507	0	0.208955
2015	6	0.0759494	0.164557	0	0.0632911	0	0	0	0	0	0.303797
2015	7	0.0133333	0.24	0	0.0133333	0	0	0	0.0133333	0	0.28
2015	8	0	0.102564	0	0.025641	0	0	0	0	0	0.128205
2015	9	0.0263158	0.263158	0	0.105263	0	0	0	0	0	0.394737
2015	10	0	0.177778	0	0.0444444	0	0	0	0.0222222	0	0.244444
2015	11	0.0545455	0.127273	0	0.0181818	0	0	0	0	0	0.2
2015	12	0.029703	0.158416	0	0.0594059	0	0	0	0	0	0.247525
2016	1	0.037037	0.148148	0	0.138889	0	0	0	0.00925926	0	0.333333
2016	2	0.0186916	0.0934579	0	0.0373832	0	0	0	0.00934579	0	0.158879
2016	3	0.04	0.12	0	0.056	0	0	0	0.008	0	0.224
2016	4	0.030303	0.136364	0.00757576	0.0151515	0	0.00757576	0	0.00757576	0	0.204545
2016	5	0.0225564	0.172932	0	0.0977444	0	0	0	0	0	0.293233
2016	6	0.0431034	0.0775862	0.00862069	0.0431034	0	0	0	0	0	0.172414
2016	7	0.0560748	0.149533	0.046729	0.0654206	0	0	0	0.0186916	0.0280374	0.364486
2016	8	0.0446429	0.0803571	0	0.00892857	0	0	0	0	0.0267857	0.160714
2016	9	0.0416667	0.125	0	0.0104167	0	0	0	0	0.0208333	0.197917
2016	10	0.0465116	0.0465116	0.0116279	0.0232558	0	0	0	0	0.0116279	0.139535
2016	11	0.02	0.04	0	0.01	0	0	0	0	0.01	0.08
2016	12	0.146667	0.0533333	0	0.0133333	0	0	0	0.0133333	0	0.226667
2017	1	0.125	0.111111	0.0138889	0.0277778	0	0	0	0	0.0277778	0.305556
2017	2	0.0526316	0.144737	0	0.0131579	0	0	0	0	0	0.210526
2017	3	0.12	0.18	0.02	0.02	0	0	0	0.01	0.02	0.37
2017	4	0.213592	0.203883	0.038835	0.0679612	0	0.00970874	0	0.00970874	0.0291262	0.572816
2017	5	0.2	0.2	0.0384615	0.0538462	0	0	0	0.00769231	0.0538462	0.553846
2017	6	0.260163	0.252033	0.0569106	0.0569106	0	0.00813008	0	0	0.0162602	0.650407
2017	7	0.0982143	0.116071	0.0267857	0.0178571	0	0	0	0	0.0178571	0.276786
2017	8	0.173913	0.173913	0.0507246	0.0289855	0	0	0	0.00724638	0.0144928	0.449275
2017	9	0.116279	0.116279	0.00775194	0.00775194	0	0	0	0.00775194	0.0232558	0.27907
2017	10	0.111111	0.141414	0.020202	0.010101	0	0	0	0	0.010101	0.292929
2017	11	0.138462	0.1	0	0	0	0	0	0	0	0.238462
2017	12	0.111732	0.0782123	0	0.00558659	0	0	0	0.0167598	0.00558659	0.217877
2018	1	0.171004	0.0780669	0.00371747	0	0.00371747	0	0	0.0148699	0	0.271375
2018	2	0.0822785	0.120253	0.00632911	0.00632911	0	0	0	0.0126582	0	0.227848
2018	3	0.0650888	0.153846	0	0	0	0.00591716	0	0.00591716	0	0.230769
2018	4	0.0529412	0.123529	0	0	0	0.00588235	0	0.00588235	0.00588235	0.194118
2018	5	0.00568182	0.153409	0.00568182	0.0113636	0	0.0227273	0	0	0.0170455	0.215909
2018	6	0.0205479	0.164384	0.00684932	0	0	0.0273973	0	0.00684932	0.0136986	0.239726
2018	7	0.00735294	0.110294	0	0	0	0.00735294	0	0.00735294	0	0.132353
2018	8	0	0.221429	0	0	0	0.00714286	0	0	0	0.228571
2018	9	0.00694444	0.159722	0	0	0	0.00694444	0	0	0	0.173611
2018	10	0.0261438	0.202614	0	0	0	0.00653595	0	0	0	0.235294
2018	11	0.0151515	0.159091	0	0	0	0	0	0.0227273	0	0.19697
2018	12	0.0170455	0.130682	0	0	0	0	0	0	0	0.147727
2019	1	0.0153257	0.122605	0	0	0.00383142	0	0	0.00383142	0	0.145594
2019	2	0.0248447	0.173913	0	0	0	0	0	0	0	0.198758
2019	3	0.040201	0.20603	0	0	0.00502513	0	0	0	0.00502513	0.256281
2019	4	0.057554	0.18705	0	0	0.00719424	0	0	0	0	0.251799
2019	5	0.0509554	0.197452	0	0.0127389	0	0	0	0	0	0.261146
2019	6	0.056338	0.204225	0.00704225	0	0	0	0	0.00704225	0.00704225	0.28169
2019	7	0.084507	0.204225	0	0.00704225	0	0	0	0.00704225	0	0.302817
2019	8	0.133333	0.1	0.00833333	0.00833333	0	0	0	0.00833333	0.00833333	0.266667
2019	9	0.10625	0.175	0	0.00625	0	0	0.00625	0.05625	0.04375	0.39375
2019	10	0.102804	0.186916	0	0.00934579	0	0	0	0	0	0.299065
2019	11	0.0952381	0.0952381	0	0.0238095	0	0	0	0.0119048	0.0119048	0.238095
2019	12	0.152542	0.118644	0	0	0	0	0	0	0	0.271186

## Sheet: Sheet5
65<=age		LP1	MP	QRF	CP	ADV	RSV	FluA	FluB	PIVs	Total
2014	1	0	0	0	0	0	0	0	0	0.0555556	0.0555556
2014	2	0.125	0	0	0	0	0	0	0.125	0	0.25
2014	3	0	0	0	0	0	0	0	0	0	0
2014	4	0.0952381	0.0952381	0	0	0	0	0	0	0	0.190476
2014	5	0.0588235	0	0	0	0.0588235	0	0	0	0	0.117647
2014	6	0.0441176	0.0441176	0.0147059	0.0147059	0	0	0	0.0294118	0.0147059	0.161765
2014	7	0.0172414	0.0172414	0	0	0.0172414	0	0	0	0.0172414	0.0689655
2014	8	0.0588235	0.264706	0	0	0	0	0	0.0882353	0	0.411765
2014	9	0	0.12	0	0	0	0	0	0	0	0.12
2014	10	0	0.08	0	0	0	0	0	0	0	0.08
2014	11	0	0.0909091	0	0	0	0	0	0.0454545	0	0.136364
2014	12	0	0	0	0	0	0	0	0	0	0
2015	1	0	0.047619	0	0	0	0	0	0	0	0.047619
2015	2	0	0	0	0	0.0526316	0	0	0	0	0.0526316
2015	3	0	0.0588235	0	0	0	0	0	0	0	0.0588235
2015	4	0	0.0833333	0	0	0	0	0	0	0	0.0833333
2015	5	0	0	0	0	0	0	0	0	0	0
2015	6	0.03125	0.03125	0	0	0	0	0	0	0	0.0625
2015	7	0.0697674	0.116279	0	0.0232558	0	0	0	0.0232558	0	0.232558
2015	8	0	0.0625	0	0.0625	0	0	0	0.0625	0	0.1875
2015	9	0	0.272727	0	0	0	0	0	0	0	0.272727
2015	10	0.0625	0.25	0	0.1875	0	0	0	0	0	0.5
2015	11	0	0	0	0.0588235	0	0	0	0	0	0.0588235
2015	12	0.0126582	0.0506329	0	0	0.0126582	0	0	0.0126582	0	0.0886076
2016	1	0.0471698	0.0943396	0	0	0	0	0	0	0	0.141509
2016	2	0.0288462	0.00961538	0	0.00961538	0	0	0	0	0	0.0480769
2016	3	0.0294118	0.0784314	0	0	0	0	0	0.0294118	0	0.137255
2016	4	0	0.056338	0.0140845	0	0	0	0	0.028169	0.0140845	0.112676
2016	5	0.0246914	0.135802	0.0123457	0	0	0	0	0.0123457	0	0.185185
2016	6	0.0779221	0.025974	0	0	0	0	0	0.012987	0.038961	0.155844
2016	7	0.0694444	0.0416667	0	0.0138889	0	0.0138889	0	0.0138889	0.0138889	0.166667
2016	8	0.0625	0.0625	0	0	0	0	0	0	0	0.125
2016	9	0.0138889	0.0138889	0	0	0	0	0	0	0	0.0277778
2016	10	0	0.0338983	0	0	0	0	0	0	0.0169492	0.0508475
2016	11	0.0215054	0.0107527	0	0.0107527	0	0	0	0	0.0215054	0.0645161
2016	12	0.0434783	0.0724638	0	0	0	0	0	0	0	0.115942
2017	1	0.0289855	0.115942	0	0	0	0	0	0	0	0.144928
2017	2	0.0689655	0.0689655	0	0	0	0	0	0.0517241	0	0.189655
2017	3	0.0491803	0.0655738	0	0	0	0	0	0	0.0327869	0.147541
2017	4	0.181818	0.038961	0	0.025974	0.012987	0	0	0.025974	0.0519481	0.337662
2017	5	0.105263	0.0657895	0.0131579	0.0131579	0	0	0	0	0.0131579	0.210526
2017	6	0.1875	0.075	0	0	0	0.025	0	0	0.0125	0.3
2017	7	0.101124	0.0674157	0.0224719	0	0	0	0	0.011236	0.0224719	0.224719
2017	8	0.0648148	0.0648148	0.00925926	0.00925926	0	0	0	0	0.00925926	0.157407
2017	9	0.0380952	0.0952381	0	0.0190476	0	0	0	0	0.00952381	0.161905
2017	10	0.160494	0.0246914	0	0.0123457	0	0	0	0	0	0.197531
2017	11	0.0550459	0.0275229	0	0	0	0	0	0	0	0.0825688
2017	12	0.1	0.0214286	0.00714286	0	0	0	0	0.0142857	0	0.142857
2018	1	0.0584416	0.0519481	0	0	0	0	0	0.00649351	0	0.116883
2018	2	0.030303	0.0454545	0	0	0.00757576	0.0151515	0.00757576	0.0151515	0.00757576	0.128788
2018	3	0.0247934	0.0661157	0	0.00826446	0	0.00826446	0	0.0165289	0	0.123967
2018	4	0.00990099	0.049505	0.00990099	0	0	0.00990099	0	0	0.00990099	0.0891089
2018	5	0	0.0873016	0.00793651	0	0	0	0.00793651	0.00793651	0	0.111111
2018	6	0.017094	0.025641	0	0	0	0.017094	0	0	0	0.0598291
2018	7	0	0.0481928	0	0	0	0	0	0	0	0.0481928
2018	8	0.0108696	0.0978261	0	0	0	0	0	0	0	0.108696
2018	9	0.0114943	0.045977	0	0	0	0	0	0	0.0114943	0.0689655
2018	10	0	0.0784314	0	0	0	0	0	0	0.00980392	0.0882353
2018	11	0.01	0.09	0	0	0	0	0	0	0	0.1
2018	12	0	0.0322581	0	0	0	0	0	0	0	0.0322581
2019	1	0	0.0670103	0	0	0	0	0	0	0	0.0670103
2019	2	0	0.0699301	0	0	0	0.013986	0	0.00699301	0	0.0909091
2019	3	0.016129	0.137097	0	0.00806452	0	0.00806452	0	0	0.0241935	0.193548
2019	4	0.0294118	0.0661765	0	0	0	0.00735294	0	0.00735294	0	0.110294
2019	5	0.00943396	0.0566038	0	0	0	0.00943396	0	0	0	0.0754717
2019	6	0.0652174	0.108696	0	0	0	0.0217391	0	0	0	0.195652
2019	7	0.0178571	0.116071	0	0	0	0	0	0.0178571	0.0178571	0.169643
2019	8	0.0652174	0.108696	0	0.0108696	0	0	0	0.0326087	0.0108696	0.228261
2019	9	0.0384615	0.0769231	0	0	0	0	0.0128205	0.025641	0.0128205	0.166667
2019	10	0.0430108	0	0	0	0	0	0	0	0	0.0430108
2019	11	0.0136986	0.0410959	0	0	0	0	0	0	0	0.0547945
2019	12	0.0449438	0.0449438	0	0	0.011236	0	0	0.011236	0.0224719	0.134831
