# Supplementary material for: Correlation analysis between the prevalence of common respiratory pathogens and exposure to ambient air pollutants in Central China, 2014–2022
Source: Front Public Health. 2025 Mar 6;13:1532507. doi: 10.3389/fpubh.2025.1532507 (PMC11922881; doi:10.3389/fpubh.2025.1532507)
Supplement: Supplementary file 1 [file Data_Sheet_1.zip › Additional files (2014-2019)/File 2-Differences and correlations between the positive rates of nine respiratory pathogens and air pollutants among different age groups, 2014-2019.xlsx]

## Sheet: Sheet1
Table 1. Correlations between Air quality with respiratory tract infections (0<Age<1)
	LP1	MP	QRF	CP	ADV	RSV	FluA	FluB	PIVs	Total
PM25	0.000176811	-0.323979	0.0713807	-0.0713807	0.0885019	-0.266191	-0.157038	0.176635	-0.14003	-0.325054
PM10	-0.0181525	-0.419327	0.0428284	-0.0713807	-0.0147931	-0.304475	-0.179879	0.138229	-0.117867	-0.440873
O3	-0.0775026	0.126209	-0.0656708	0.111355	-0.0508518	-0.232689	0.0713813	0.11186	-0.0204282	0.011241
NO2	0.0397238	-0.355494	0.128486	-0.0542498	-0.061844	-0.291567	-0.159894	0.121329	-0.0711628	-0.382484
SO2	-0.0740553	-0.367791	0.0142764	0.0599608	0.0508522	-0.500115	-0.179882	0.228276	-0.196588	-0.455594
CO	0.0967782	-0.269264	0.0599622	-0.0942263	-0.0693969	-0.191749	-0.145622	0.226316	-0.137797	-0.253727
Table 2. Differences between Air quality with respiratory tract infections (0<Age<1)
	LP1	MP	QRF	CP	ADV	RSV	FluA	FluB	PIVs	Total
PM25	0.998824	0.00549904	0.551278	0.551278	0.459741	0.023814	0.187712	0.13774	0.24072	0.00533643
PM10	0.879703	0.000246036	0.720931	0.551278	0.901843	0.00931168	0.13054	0.246882	0.324098	0.000106192
O3	0.51757	0.290782	0.583641	0.351729	0.671409	0.0491868	0.551275	0.349535	0.864756	0.925334
NO2	0.740419	0.00218076	0.282094	0.650836	0.605803	0.0129558	0.179709	0.309986	0.552497	0.000914059
SO2	0.536422	0.00148095	0.905256	0.616843	0.671407	7.70984e-06	0.130534	0.0537758	0.0979038	5.78551e-05
CO	0.418677	0.0221831	0.616834	0.431108	0.562423	0.106619	0.22226	0.0559237	0.248379	0.0315084
Table 3. Correlations between Air quality with respiratory tract infections (1<=Age<7)
	LP1	MP	QRF	CP	ADV	RSV	FluA	FluB	PIVs	Total
PM25	-0.353847	-0.185832	-0.271485	-0.326584	0.0739474	-0.289425	-0.159451	0.390249	-0.420449	-0.16374
PM10	-0.282103	-0.297125	-0.145348	-0.116265	0.022815	-0.359304	-0.117938	0.337997	-0.352059	-0.184095
O3	-0.102343	0.135299	0.00826422	0.280007	0.0249505	-0.244215	0.206048	0.261524	-0.013199	0.250452
NO2	-0.196887	-0.205626	-0.187159	-0.124611	-0.00233243	-0.282604	-0.0498769	0.30829	-0.266623	-0.082305
SO2	-0.415267	-0.13559	-0.385884	-0.229852	0.0523981	-0.358697	-0.0906013	0.534501	-0.46491	-0.0688962
CO	-0.431992	-0.082999	-0.282551	-0.309776	0.00876333	-0.188284	-0.0692386	0.223721	-0.397362	-0.161496
Table 4. Differences between Air quality with respiratory tract infections (1<=Age<7)
	LP1	MP	QRF	CP	ADV	RSV	FluA	FluB	PIVs	Total
PM25	0.00229413	0.118079	0.0210651	0.00511228	0.537018	0.0136671	0.180934	0.000701842	0.000235828	0.169329
PM10	0.0163586	0.011258	0.223143	0.330761	0.84913	0.00193746	0.323805	0.00368683	0.00242321	0.121616
O3	0.392298	0.257139	0.945071	0.0172087	0.835199	0.0386985	0.0824815	0.026484	0.912376	0.0338454
NO2	0.0973835	0.0831266	0.11543	0.296982	0.984486	0.016161	0.677358	0.00842232	0.0235785	0.491877
SO2	0.000286459	0.25611	0.000814852	0.0520987	0.662016	0.00197455	0.449121	1.32405e-06	3.88254e-05	0.565253
CO	0.000151169	0.488221	0.0161818	0.00809671	0.941759	0.11322	0.563318	0.0588741	0.000547851	0.175331
Table 5. Correlations between Air quality with respiratory tract infections (7<=Age<18)
	LP1	MP	QRF	CP	ADV	RSV	FluA	FluB	PIVs	Total
PM25	-0.25415	0.0967156	-0.241067	0.0384665	0.0203229	-0.0717247	nan	0.359404	-0.239273	0.0591049
PM10	-0.259266	-0.0127228	-0.144239	0.118992	-0.0399773	-0.0755189	nan	0.367081	-0.164865	0.0421259
O3	-0.188867	0.246415	-0.0626539	0.0471647	0.0890472	0.00576429	nan	0.295808	0.144125	0.180242
NO2	-0.203352	-0.0539636	-0.144989	0.00731751	-0.0394428	-0.0933961	nan	0.334283	-0.164847	0.00911664
SO2	-0.387259	0.0614676	-0.297294	-0.0669225	0.13293	-0.110179	nan	0.485221	-0.250433	0.0217627
CO	-0.338541	0.079235	-0.14712	-0.0158163	0.00172484	-0.0853361	nan	0.158355	-0.301734	-0.0763764
Table 6. Differences between Air quality with respiratory tract infections (7<=Age<18)
	LP1	MP	QRF	CP	ADV	RSV	FluA	FluB	PIVs	Total
PM25	0.0312168	0.418979	0.0413589	0.748358	0.865447	0.549356	nan	0.0019314	0.0429417	0.621888
PM10	0.0278641	0.915526	0.226731	0.319469	0.738821	0.528377	nan	0.00151507	0.166379	0.725326
O3	0.112089	0.0369242	0.601082	0.694009	0.45697	0.961672	nan	0.0116418	0.227101	0.129752
NO2	0.0866663	0.652558	0.224299	0.951355	0.742191	0.435197	nan	0.00410611	0.166425	0.939415
SO2	0.000777597	0.608003	0.0112095	0.576472	0.265641	0.356869	nan	1.56143e-05	0.0338594	0.856012
CO	0.0036287	0.508224	0.217491	0.895091	0.988527	0.476013	nan	0.18399	0.01	0.523692
Table 7. Correlations between Air quality with respiratory tract infections (18<=Age<65)
	LP1	MP	QRF	CP	ADV	RSV	FluA	FluB	PIVs	Total
PM25	-0.300946	0.0881757	-0.324194	0.269456	0.17825	-0.3048	-0.122775	0.271411	-0.259435	0.112322
PM10	-0.334991	0.0985786	-0.247231	0.362353	0.0850141	-0.238488	-0.111354	0.331424	-0.124959	0.119075
O3	-0.198058	0.397373	-0.0129915	0.0805072	-0.0158242	0.126154	0.185591	0.25043	-0.0300048	0.18974
NO2	-0.280113	0.158103	-0.21227	0.213683	0.0632086	-0.112439	-0.0828023	0.308961	-0.203793	0.102226
SO2	-0.469004	0.213947	-0.402287	0.31085	0.105422	-0.2548	0.00856582	0.347825	-0.235758	0.170078
CO	-0.323942	0.0522177	-0.346484	0.0949117	0.140625	-0.157492	-0.0456855	0.262121	-0.319027	-0.0446992
Table 8. Differences between Air quality with respiratory tract infections (18<=Age<65)
	LP1	MP	QRF	CP	ADV	RSV	FluA	FluB	PIVs	Total
PM25	0.010206	0.461404	0.00546625	0.0220847	0.134119	0.00923277	0.304214	0.0211014	0.0277584	0.347534
PM10	0.00402306	0.410032	0.0362839	0.00176065	0.477685	0.0436505	0.351733	0.00445715	0.295623	0.319127
O3	0.0953691	0.000547653	0.913748	0.501416	0.895039	0.290996	0.118565	0.0338619	0.802433	0.110408
NO2	0.0171647	0.184697	0.0734362	0.0714968	0.597858	0.34703	0.489256	0.00827382	0.085971	0.392841
SO2	3.24618e-05	0.0711396	0.00046002	0.00786809	0.378134	0.0307725	0.943069	0.00275506	0.0461895	0.153196
CO	0.0055047	0.663109	0.00286833	0.427749	0.238706	0.186423	0.703152	0.0261288	0.00630607	0.709272
Table 9. Correlations between Air quality with respiratory tract infections (65<=Age)
	LP1	MP	QRF	CP	ADV	RSV	FluA	FluB	PIVs	Total
PM25	-0.312126	-0.120353	-0.212283	-0.157556	0.234137	-0.236176	-0.101419	-0.0640284	-0.24764	-0.253664
PM10	-0.266745	-0.126662	-0.0550157	-0.0477019	0.279301	-0.242854	-0.0774572	-0.154872	-0.124941	-0.23043
O3	0.0312308	0.236829	0.0284315	0.160959	-0.0667763	0.00755072	0.0566538	0.0480404	0.0102538	0.181711
NO2	-0.257816	-0.134026	-0.163257	-0.11223	0.201236	-0.254105	-0.129747	-0.154724	-0.0387343	-0.26349
SO2	-0.363656	-0.115293	-0.309727	-0.0802705	0.216751	-0.401142	-0.0486669	-0.0966052	-0.264444	-0.257214
CO	-0.416919	-0.00913386	-0.330303	-0.0959269	0.11748	-0.309333	-0.0580952	-0.204772	-0.170735	-0.305925
Table 10. Differences between Air quality with respiratory tract infections (65<=Age)
	LP1	MP	QRF	CP	ADV	RSV	FluA	FluB	PIVs	Total
PM25	0.00760395	0.313925	0.073418	0.186242	0.0477531	0.0457923	0.396608	0.593107	0.035966	0.031552
PM10	0.0235128	0.289041	0.646233	0.690699	0.0175033	0.0398307	0.517816	0.193947	0.295693	0.0514947
O3	0.794534	0.0451792	0.812598	0.176789	0.577308	0.949807	0.636434	0.688616	0.931875	0.126603
NO2	0.0287822	0.261685	0.170608	0.347934	0.0900667	0.0312477	0.277361	0.19438	0.746665	0.0253295
SO2	0.00168964	0.334849	0.00810718	0.50268	0.0674279	0.00047921	0.684767	0.419513	0.0247855	0.0291706
CO	0.000269324	0.939301	0.00460179	0.4228	0.3257	0.00819265	0.627863	0.0844421	0.151591	0.00896432
