# Supplementary material for: Correlation analysis between the prevalence of common respiratory pathogens and exposure to ambient air pollutants in Central China, 2014–2022
Source: Front Public Health. 2025 Mar 6;13:1532507. doi: 10.3389/fpubh.2025.1532507 (PMC11922881; doi:10.3389/fpubh.2025.1532507)
Supplement: Supplementary file 1 [file Data_Sheet_1.zip › Additional files (2014-2019)/File 3-Comparison of the positive rates of nine respiratory pathogens among different age groups exposed to low and high concentration of air pollutants, 2014-2019.xlsx]

## Sheet: Sheet1
(High) Table 1. Correlations between Air quality with respiratory tract infections (0<Age<1)
	LP1	MP	QRF	CP	ADV	RSV	FluA	FluB	PIVs	Total
PM25	-0.24697	-0.111603	-0.311376	nan	-0.050629	-0.140224	nan	0.0153978	-0.312643	-0.245094
PM10	-0.274679	0.0519531	nan	nan	-0.235674	-0.331651	nan	0.199145	-0.00980581	-0.151952
O3	-0.174372	0.0276923	nan	-0.113228	-0.369812	-0.433673	-0.311376	-0.0738125	-0.260222	-0.300827
NO2	0.10004	-0.0781672	-0.0283069	nan	-0.193444	-0.239898	nan	0.0615911	-0.228899	-0.0843119
SO2	-0.049029	-0.203925	nan	nan	0.00440252	0.234993	nan	0.234945	-0.0283069	-0.0246201
CO	0.0385514	-0.393153	nan	nan	-0.117837	-0.259657	nan	0.100599	0.0283069	-0.506923
Table 2. Differences between Air quality with respiratory tract infections (0<Age<1)
	LP1	MP	QRF	CP	ADV	RSV	FluA	FluB	PIVs	Total
PM25	0.233977	0.595342	0.12974	nan	0.810068	0.503788	nan	0.941765	0.128104	0.237663
PM10	0.18391	0.805193	nan	nan	0.256749	0.105323	nan	0.339906	0.962896	0.468396
O3	0.404485	0.895461	nan	0.589961	0.0688326	0.0303261	0.12974	0.725853	0.209015	0.143953
NO2	0.634225	0.710343	0.893153	nan	0.35419	0.248071	nan	0.76993	0.271073	0.688647
SO2	0.815968	0.328199	nan	nan	0.983337	0.258166	nan	0.258266	0.893153	0.907006
CO	0.854832	0.0518671	nan	nan	0.57481	0.210042	nan	0.632323	0.893153	0.00970493
Table 3. Correlations between Air quality with respiratory tract infections (1<=Age<7)
	LP1	MP	QRF	CP	ADV	RSV	FluA	FluB	PIVs	Total
PM25	-0.393153	-0.0476923	-0.270233	-0.182609	0.10752	-0.177752	nan	-0.136949	-0.285384	-0.282308
PM10	-0.568186	0.183846	-0.318671	0.01228	-0.091881	-0.47107	0.0283069	0.266974	-0.293637	0.0684615
O3	-0.0553953	0.0261538	0.028197	0.0652447	-0.0472573	0.205268	-0.158706	0.337188	-0.279055	-0.0153846
NO2	-0.405078	0.0792308	-0.405052	-0.0677516	0	-0.177588	0.198148	-0.0107775	-0.194567	-0.132308
SO2	-0.459319	-0.142308	-0.20967	-0.241241	0.269387	0.328495	0.113228	0.125385	0.0807914	-0.0315385
CO	-0.542412	-0.365385	-0.480411	0.0903337	0.0842755	-0.218648	0.254762	0.0277136	-0.263999	-0.496923
Table 4. Differences between Air quality with respiratory tract infections (1<=Age<7)
	LP1	MP	QRF	CP	ADV	RSV	FluA	FluB	PIVs	Total
PM25	0.0518671	0.820905	0.191397	0.382292	0.608955	0.395293	nan	0.5139	0.166719	0.171539
PM10	0.00304568	0.379021	0.120524	0.953543	0.662248	0.0174608	0.893153	0.197016	0.154259	0.745057
O3	0.792552	0.90124	0.893566	0.756673	0.822513	0.324955	0.448616	0.0992904	0.17674	0.941815
NO2	0.0445643	0.706571	0.044579	0.747616	1	0.395737	0.342376	0.959222	0.351346	0.528399
SO2	0.0208994	0.497406	0.314455	0.245353	0.192845	0.108882	0.589961	0.55038	0.701049	0.881036
CO	0.00509094	0.072482	0.0150701	0.667614	0.688775	0.293697	0.219072	0.895381	0.202245	0.0115029
Table 5. Correlations between Air quality with respiratory tract infections (7<=Age<18)
	LP1	MP	QRF	CP	ADV	RSV	FluA	FluB	PIVs	Total
PM25	-0.157216	0.0461538	-0.00980581	0.0781693	0.166253	-0.141535	nan	-0.0899261	-0.226425	0.0315445
PM10	-0.394269	0.0523077	-0.334915	-0.0250279	-0.036142	-0.254762	nan	0.229452	-0.395771	-0.0730769
O3	0.075912	0.0408479	-0.0796933	-0.0248692	-0.0335692	0.141535	nan	0.127399	0.0434208	0.07
NO2	-0.368715	-0.0707828	-0.209791	-0.0741999	0.265644	nan	nan	-0.111204	-0.370519	-0.181573
SO2	-0.532407	-0.180419	nan	-0.162408	0.312026	nan	nan	0.0418209	-0.167846	-0.218119
CO	-0.498894	-0.21081	-0.20298	0.0822855	-0.0686697	-0.339683	nan	0.0574845	-0.222265	-0.346154
Table 6. Differences between Air quality with respiratory tract infections (7<=Age<18)
	LP1	MP	QRF	CP	ADV	RSV	FluA	FluB	PIVs	Total
PM25	0.452942	0.826595	0.962896	0.710335	0.427045	0.499769	nan	0.66903	0.276429	0.881013
PM10	0.0511462	0.803888	0.101734	0.905473	0.86382	0.219072	nan	0.269885	0.0501888	0.728484
O3	0.718362	0.846283	0.704933	0.906069	0.873434	0.499769	nan	0.543941	0.836724	0.73952
NO2	0.0697229	0.736707	0.31417	0.724469	0.199342	nan	nan	0.596666	0.0682626	0.385044
SO2	0.00614904	0.388123	nan	0.437964	0.128899	nan	nan	0.842665	0.422565	0.294897
CO	0.0111282	0.311772	0.330494	0.695776	0.744307	0.0966568	nan	0.784905	0.285584	0.0900713
Table 7. Correlations between Air quality with respiratory tract infections (18<=Age<65)
	LP1	MP	QRF	CP	ADV	RSV	FluA	FluB	PIVs	Total
PM25	-0.0339771	-0.0784615	-0.411634	0.274159	-0.126497	nan	nan	-0.00390983	-0.0859527	0.12
PM10	-0.374839	0.368462	-0.0120473	0.42703	-0.303107	-0.113228	nan	0.395047	-0.0287877	0.319231
O3	0.252512	-0.0711675	-0.128201	-0.0965728	0.411844	-0.314005	0.254762	0.403575	-0.0335679	0.0792308
NO2	-0.433698	0.0134641	-0.373919	0.00933181	-0.261558	-0.414428	nan	0.0731866	-0.0927512	-0.120769
SO2	-0.643964	0.0453846	-0.0544912	0.137854	-0.00602366	nan	nan	0.101656	0.2625	-0.04
CO	-0.419758	-0.160769	-0.320323	0.583432	-0.103607	-0.254762	nan	0.0716735	0.024521	-0.169231
Table 8. Differences between Air quality with respiratory tract infections (18<=Age<65)
	LP1	MP	QRF	CP	ADV	RSV	FluA	FluB	PIVs	Total
PM25	0.871909	0.709298	0.0409092	0.184775	0.54682	nan	nan	0.985201	0.682893	0.56776
PM10	0.064861	0.0699303	0.954422	0.033254	0.140791	0.589961	nan	0.0506487	0.891349	0.119837
O3	0.22331	0.735326	0.541388	0.646077	0.0407962	0.126361	0.219072	0.0454374	0.873439	0.706571
NO2	0.0303156	0.949068	0.0655747	0.964688	0.206604	0.0394255	nan	0.728092	0.659237	0.565262
SO2	0.000513446	0.829443	0.795867	0.511097	0.977202	nan	nan	0.628732	0.204913	0.849437
CO	0.0367132	0.442662	0.118505	0.00220328	0.622123	0.219072	nan	0.733511	0.907379	0.418692
Table 9. Correlations between Air quality with respiratory tract infections (65<=Age)
	LP1	MP	QRF	CP	ADV	RSV	FluA	FluB	PIVs	Total
PM25	-0.340091	-0.180243	0.0566139	-0.208419	0.236355	nan	nan	0.0597482	0.0647083	-0.299904
PM10	-0.199511	-0.17619	0.0762876	0.040173	0.209623	-0.113228	nan	-0.101848	-0.083148	-0.0685143
O3	-0.0782511	-0.0607926	0.135647	0.117008	0.339683	-0.158024	0.254762	0.319451	0.0835773	0.0877261
NO2	-0.342053	0.0511244	-0.421625	-0.323035	-0.291545	-0.339683	nan	-0.275425	-0.335238	-0.352579
SO2	-0.457562	-0.193928	-0.311376	-0.251789	-0.00240946	nan	nan	-0.309601	-0.104895	-0.453898
CO	-0.341299	-0.459463	nan	0.109631	0.268025	nan	nan	-0.365409	-0.0578969	-0.522124
Table 10. Differences between Air quality with respiratory tract infections (65<=Age)
	LP1	MP	QRF	CP	ADV	RSV	FluA	FluB	PIVs	Total
PM25	0.0962313	0.388594	0.788089	0.317419	0.255336	nan	nan	0.77664	0.758616	0.145248
PM10	0.338999	0.399526	0.717024	0.848794	0.314566	0.589961	nan	0.628078	0.692739	0.744867
O3	0.710045	0.772835	0.517949	0.577522	0.0966568	0.450591	0.219072	0.119568	0.691228	0.676693
NO2	0.0942043	0.808243	0.0357988	0.115245	0.157352	0.0966568	nan	0.182675	0.101385	0.0838712
SO2	0.0214578	0.352964	0.12974	0.224682	0.99088	nan	nan	0.132057	0.617775	0.0226614
CO	0.0949798	0.0208542	nan	0.601903	0.195192	nan	nan	0.0724612	0.783398	0.00742294

## Sheet: Sheet2
(Low) Table 1. Correlations between Air quality with respiratory tract infections (0<Age<1)
	LP1	MP	QRF	CP	ADV	RSV	FluA	FluB	PIVs	Total
PM25	-0.216602	-0.0661793	nan	0.311376	-0.0506633	-0.00603125	-0.113228	-0.0784465	-0.35901	-0.0808003
PM10	-0.303107	-0.29319	nan	0.311376	0.29902	-0.190225	-0.226455	-0.0687951	-0.33853	-0.340131
O3	-0.126497	-0.117692	0.339683	nan	0.177201	-0.450333	nan	0.0590319	0.163844	-0.194306
NO2	-0.121947	-0.141978	nan	nan	0.00843475	-0.042629	-0.127406	-0.0810712	-0.330763	-0.197384
SO2	-0.319516	-0.234321	nan	nan	-0.0722147	-0.196826	-0.226499	0.141704	-0.0415568	-0.198884
CO	0.203058	-0.204541	nan	0.198225	0.15547	0.199846	-0.0566356	-0.0566356	-0.0976208	0.0200115
Table 2. Differences between Air quality with respiratory tract infections (0<Age<1)
	LP1	MP	QRF	CP	ADV	RSV	FluA	FluB	PIVs	Total
PM25	0.298351	0.753293	nan	0.12974	0.809941	0.977174	0.589961	0.709352	0.0779938	0.701018
PM10	0.140791	0.154916	nan	0.12974	0.146495	0.362407	0.276362	0.743855	0.0978675	0.0961899
O3	0.54682	0.575283	0.0966568	nan	0.396782	0.0238843	nan	0.779253	0.433869	0.352008
NO2	0.561446	0.498414	nan	nan	0.968081	0.839663	0.54392	0.700061	0.106316	0.344281
SO2	0.119489	0.25957	nan	nan	0.731571	0.345674	0.276268	0.49925	0.843647	0.34055
CO	0.330304	0.326707	nan	0.342187	0.458037	0.338173	0.78801	0.78801	0.642485	0.924359
Table 3. Correlations between Air quality with respiratory tract infections (1<=Age<7)
	LP1	MP	QRF	CP	ADV	RSV	FluA	FluB	PIVs	Total
PM25	-0.376923	0.296154	-0.432161	-0.210683	0.123602	-0.202394	0.10149	0.359313	-0.417388	0.0376923
PM10	-0.126923	0.326154	-0.261267	0.0120625	0.244163	-0.365802	0.108982	0.298618	-0.244702	0.179231
O3	-0.0830769	0.358462	0.169341	0.0461933	-0.0567087	-0.438692	nan	0.393053	0.022677	0.591538
NO2	-0.17388	0.324678	-0.2952	-0.132554	-0.0240271	-0.44243	0.0809135	0.143909	-0.0146464	0.0942489
SO2	-0.560492	-0.26005	-0.142905	-0.298728	-0.0471049	-0.0132525	-0.228846	-0.0727368	-0.201732	-0.469321
CO	-0.359369	0.0627164	-0.138261	-0.104006	0.0744589	-0.16768	0.0163493	0.137308	-0.162612	-0.0461716
Table 4. Differences between Air quality with respiratory tract infections (1<=Age<7)
	LP1	MP	QRF	CP	ADV	RSV	FluA	FluB	PIVs	Total
PM25	0.0632674	0.150593	0.030974	0.31207	0.556107	0.331921	0.629295	0.0777244	0.0379003	0.858035
PM10	0.545459	0.111577	0.207127	0.954365	0.239507	0.0721318	0.604065	0.147066	0.238439	0.391308
O3	0.692989	0.0784825	0.418384	0.826448	0.787742	0.0282544	nan	0.0519317	0.914318	0.00184282
NO2	0.405834	0.113302	0.151975	0.527625	0.909237	0.0267861	0.700618	0.492527	0.944603	0.654068
SO2	0.00356569	0.209328	0.495585	0.146909	0.823076	0.949868	0.271187	0.729701	0.333537	0.017941
CO	0.0776752	0.76584	0.509839	0.620775	0.723544	0.423031	0.938173	0.512787	0.43738	0.826529
Table 5. Correlations between Air quality with respiratory tract infections (7<=Age<18)
	LP1	MP	QRF	CP	ADV	RSV	FluA	FluB	PIVs	Total
PM25	-0.228946	0.287418	-0.376732	-0.343382	0.00240946	0.0931552	nan	0.0389572	-0.22958	-0.0103866
PM10	0.00616691	0.236969	-0.0390077	0.0504368	-0.199985	0.156893	nan	0.155113	0.196175	0.143077
O3	-0.219696	0.55703	0.144568	0.207116	0.318049	0.0065372	nan	0.368209	0.0566825	0.471538
NO2	-0.270236	0.21893	0.0266946	-0.0393534	-0.00825632	-0.0566247	nan	0.0134631	0.0244715	-0.0638707
SO2	-0.522131	-0.0681031	-0.359864	-0.152449	0.0647207	0.112788	nan	-0.10739	-0.171504	-0.388996
CO	-0.354168	0.28764	-0.140384	-0.22038	0.144021	0.0735719	nan	-0.0341086	-0.19872	-0.0211661
Table 6. Differences between Air quality with respiratory tract infections (7<=Age<18)
	LP1	MP	QRF	CP	ADV	RSV	FluA	FluB	PIVs	Total
PM25	0.270971	0.163584	0.063412	0.0928497	0.99088	0.657842	nan	0.853321	0.269611	0.9607
PM10	0.97666	0.254069	0.853132	0.810776	0.337828	0.453881	nan	0.459082	0.347301	0.49506
O3	0.291333	0.00382318	0.490529	0.32052	0.12129	0.975259	nan	0.0701374	0.787838	0.0173338
NO2	0.191393	0.29306	0.899208	0.851845	0.968756	0.788049	nan	0.949072	0.907565	0.761651
SO2	0.00742203	0.746348	0.0772375	0.466926	0.75857	0.591414	nan	0.609393	0.412376	0.0546211
CO	0.0823892	0.163245	0.503296	0.289795	0.492189	0.726714	nan	0.871417	0.340958	0.920008
Table 7. Correlations between Air quality with respiratory tract infections (18<=Age<65)
	LP1	MP	QRF	CP	ADV	RSV	FluA	FluB	PIVs	Total
PM25	-0.335449	0.134282	-0.4164	0.0451038	0.283069	0.0400342	0.0566139	-0.385004	-0.323207	-0.291538
PM10	-0.265385	0.128896	-0.239248	0.325298	0.141535	-0.13923	0.113228	-0.188478	-0.115377	-0.0430769
O3	-0.276367	0.514615	0.09178	0.268267	0.00204342	nan	nan	0.0597061	0.157099	0.409231
NO2	-0.270873	0.117568	-0.223835	0.151731	0	0.305961	0.254811	-0.229145	0.0129191	-0.0884786
SO2	-0.420081	-0.233211	-0.365974	-0.199635	0.205144	0.20945	nan	-0.00124474	-0.138135	-0.459319
CO	-0.419665	0.393764	-0.220913	-0.14488	nan	0.436952	nan	-0.247751	0.0548781	-0.147749
Table 8. Differences between Air quality with respiratory tract infections (18<=Age<65)
	LP1	MP	QRF	CP	ADV	RSV	FluA	FluB	PIVs	Total
PM25	0.101156	0.522207	0.0384038	0.830483	0.170337	0.84931	0.788089	0.0573719	0.11504	0.157362
PM10	0.199798	0.53918	0.249395	0.112575	0.499769	0.506848	0.589961	0.366914	0.582876	0.838
O3	0.181122	0.00848653	0.662598	0.194774	0.992265	nan	nan	0.776794	0.453281	0.0422204
NO2	0.190306	0.57569	0.282106	0.469053	1	0.136903	0.21898	0.270544	0.951128	0.674069
SO2	0.0365538	0.261898	0.0719882	0.338693	0.325252	0.314975	nan	0.995288	0.510229	0.0208994
CO	0.0367591	0.0514711	0.288601	0.489583	nan	0.0289594	nan	0.232453	0.794448	0.48093
Table 9. Correlations between Air quality with respiratory tract infections (65<=Age)
	LP1	MP	QRF	CP	ADV	RSV	FluA	FluB	PIVs	Total
PM25	-0.393526	0.101578	-0.384309	-0.0529313	nan	0.123182	0.179773	0.105862	-0.284557	-0.139642
PM10	-0.170305	-0.180558	-0.418901	0.119945	nan	0.178218	0.113228	0.15964	-0.0542013	-0.101558
O3	-0.183371	0.331024	-0.339683	0.102402	0.00272456	0.0939972	0.113228	0.0138747	0.268376	0.132308
NO2	-0.296984	-0.26478	-0.425352	-0.00558557	nan	0.112939	0.250096	-0.0309176	0.0330062	-0.210081
SO2	-0.537277	0.0977299	0.0437132	-0.0898377	nan	-0.240099	0.113249	-0.246244	-0.181059	-0.418542
CO	-0.336932	0.425602	-0.230029	-0.15147	0.113271	0.179016	0.25486	-0.301891	-0.235036	-0.0546364
Table 10. Differences between Air quality with respiratory tract infections (65<=Age)
	LP1	MP	QRF	CP	ADV	RSV	FluA	FluB	PIVs	Total
PM25	0.0516254	0.628997	0.0578609	0.801595	nan	0.557459	0.389853	0.614521	0.168006	0.505578
PM10	0.415703	0.387751	0.0371391	0.567938	nan	0.394034	0.589961	0.445915	0.796931	0.629064
O3	0.380275	0.106023	0.0966568	0.6262	0.989687	0.654935	0.589961	0.947517	0.194586	0.528399
NO2	0.149399	0.200864	0.0340281	0.97886	nan	0.590916	0.227919	0.883362	0.875541	0.313487
SO2	0.005613	0.642112	0.835639	0.669338	nan	0.247664	0.589889	0.2354	0.386415	0.0373185
CO	0.0995632	0.0339122	0.26865	0.469826	0.589817	0.391887	0.218888	0.142472	0.258078	0.795335

## Sheet: Sheet3
Table 1. Mann-Whitney U between Air quality with respiratory tract infection (0<Age<1: High pollution month vs. low pollution month)
	LP1	MP	QRF	CP	ADV	RSV	FluA	FluB	PIVs	Total
PM25	0.747768	0.00216503	0.337055	0.337055	0.274224	0.0241563	0.337055	0.186051	0.584589	0.00474289
PM10	0.747768	0.000842829	1	0.337055	0.890637	0.0382856	0.337055	0.324723	0.362334	0.00118991
O3	0.687679	0.217864	0.337055	0.337055	0.955705	0.161562	0.337055	0.260977	0.891193	0.734171
NO2	0.796959	0.00782345	0.337055	1	0.562689	0.0173979	0.337055	0.324723	0.891193	0.00487821
SO2	0.601851	0.000937161	1	1	0.543202	3.72283e-05	0.337055	0.156048	0.0738601	0.000126836
CO	0.747768	0.0971031	1	0.337055	0.606878	0.0908162	0.337055	0.0536681	0.146108	0.0774459
Table 2. Mann-Whitney U between Air quality with respiratory tract infection (1<=Age<7: High pollution month vs. low pollution month)
	LP1	MP	QRF	CP	ADV	RSV	FluA	FluB	PIVs	Total
PM25	0.0598011	0.103135	0.12241	0.0345319	0.683745	0.0354561	0.0811679	0.0032662	0.00762825	0.268743
PM10	0.0477844	0.00280774	0.469638	0.191314	0.897621	0.0325443	0.283625	0.0185457	0.0126273	0.0328171
O3	0.515675	0.600364	0.946829	0.0207785	0.713152	0.0788603	0.0811679	0.0673778	0.873693	0.0652895
NO2	0.285855	0.0328171	0.456285	0.463859	0.913593	0.0932667	0.540049	0.00249907	0.0290158	0.613928
SO2	0.00699137	0.393257	0.00148748	0.0982644	1	0.000738554	0.540049	8.49787e-06	4.11369e-05	0.81589
CO	0.00461007	0.907322	0.0346999	0.0064419	0.936647	0.338363	0.540049	0.0575228	0.000970824	0.415118
Table 3. Mann-Whitney U between Air quality with respiratory tract infection (7<=Age<18: High pollution month vs. low pollution month)
	LP1	MP	QRF	CP	ADV	RSV	FluA	FluB	PIVs	Total
PM25	0.0715311	0.62071	0.13239	0.294115	0.915268	0.540049	1	0.00191225	0.161342	0.443398
PM10	0.0571666	0.662412	0.461759	0.374668	0.987873	0.571662	1	0.00387831	0.135666	0.915013
O3	0.136106	0.145378	0.675904	0.838184	0.839328	0.571662	1	0.033402	0.200343	0.244355
NO2	0.310371	0.503159	0.283858	0.871088	0.503639	0.337055	1	0.000847473	0.215696	0.553965
SO2	0.0158093	0.593536	0.0104399	0.683752	0.629539	0.161513	1	5.55602e-05	0.04441	0.607103
CO	0.0272216	0.322141	0.429311	0.895725	1	0.540049	1	0.148715	0.00737719	0.922713
Table 4. Mann-Whitney U between Air quality with respiratory tract infection (18<=Age<65: High pollution month vs. low pollution month)
	LP1	MP	QRF	CP	ADV	RSV	FluA	FluB	PIVs	Total
PM25	0.0520284	0.534652	0.0800496	0.00753987	0.16793	0.0104399	0.337055	0.0162237	0.213693	0.207242
PM10	0.0128858	0.984519	0.03731	0.0164868	0.283625	0.0738601	0.337055	0.00710554	0.289315	0.68367
O3	0.126959	0.00504969	0.883104	0.480545	0.73732	0.0811679	0.337055	0.0663804	0.775763	0.135171
NO2	0.150231	0.0726639	0.29883	0.0539083	0.283625	0.412633	0.337055	0.00165826	0.126551	0.125319
SO2	0.00187952	0.0477951	0.00340168	0.00856718	0.327246	0.0104399	1	0.00232956	0.0261452	0.0456632
CO	0.0495704	0.771008	0.00299358	0.882374	0.0412182	0.0395768	1	0.0176245	0.00156629	0.969045
Table 5. Mann-Whitney U between Air quality with respiratory tract infection (65<=Age: High pollution month vs. low pollution month)
	LP1	MP	QRF	CP	ADV	RSV	FluA	FluB	PIVs	Total
PM25	0.0514885	0.271544	0.17972	0.377123	0.0811679	0.0104399	0.161513	0.416152	0.0310436	0.0711177
PM10	0.0361831	0.402729	0.972578	0.500668	0.0412182	0.0208707	0.337055	0.152903	0.23202	0.037852
O3	0.543056	0.0840971	0.540049	0.136399	0.342877	0.945189	1	0.981663	0.751759	0.159484
NO2	0.215933	0.579144	0.772256	0.551352	0.0412182	0.0395768	0.161513	0.469822	0.919046	0.252225
SO2	0.0228808	0.263163	0.0286172	0.607407	0.0412182	0.00248889	0.337055	0.534634	0.0274172	0.115992
CO	0.00206927	0.907193	0.0104399	0.51399	0.604129	0.00514547	0.337055	0.188029	0.120588	0.0344289
