# Supplementary material for: Correlation analysis between the prevalence of common respiratory pathogens and exposure to ambient air pollutants in Central China, 2014–2022
Source: Front Public Health. 2025 Mar 6;13:1532507. doi: 10.3389/fpubh.2025.1532507 (PMC11922881; doi:10.3389/fpubh.2025.1532507)
Supplement: Supplementary file 2 [file Data_Sheet_2.zip]

Archive with 4 entries (3 files):
- Additional files (2020-2022)/
- Additional files (2020-2022)/File 1-Positive rates of nine respiratory pathogens in different age groups, 2020-2022.xlsx
- Additional files (2020-2022)/File 2-Differences and correlations between the positive rates of nine respiratory pathogens and air pollutants among different age groups, 2020-2022.xlsx
- Additional files (2020-2022)/File 3-Comparison of the positive rates of nine respiratory pathogens among different age groups exposed to low and high concentration of air pollut.xlsx
