# Supplementary material for: Correlation analysis between the prevalence of common respiratory pathogens and exposure to ambient air pollutants in Central China, 2014–2022
Source: Front Public Health. 2025 Mar 6;13:1532507. doi: 10.3389/fpubh.2025.1532507 (PMC11922881; doi:10.3389/fpubh.2025.1532507)
Supplement: Supplementary file 2 [file Data_Sheet_2.zip › Additional files (2020-2022)/File 1-Positive rates of nine respiratory pathogens in different age groups, 2020-2022.xlsx]

## Sheet: Sheet1
0<age<1		LP1	MP	QRF	CP	ADV	RSV	FluA	FluB	PIVs	Total
2020	1	0	0	0	0	0	0	0.0588235	0.0588235	0.0294118	0.147059
2020	2	0	0	0	0	0	0	0	0	0	0
2020	3	0	0	0	0	0	0	0	0	0	0
2020	4	0	0	0	0	0	0	0	0	0	0
2020	5	0	0	0	0	0	0	0	0	0	0
2020	6	0	0	0	0	0	0	0	0	0	0
2020	7	0	0	0	0	0	0	0	0	0	0
2020	8	0	0.125	0	0	0	0	0	0.0625	0	0.1875
2020	9	0	0	0	0	0	0	0	0	0	0
2020	10	0	0	0	0	0	0	0	0.04	0.04	0.08
2020	11	0	0.0555556	0	0	0	0	0	0.0555556	0	0.111111
2020	12	0	0	0	0	0	0	0	0	0	0
2021	1	0	0.15	0	0	0	0	0	0	0	0.15
2021	2	0	0	0	0	0	0	0	0	0	0
2021	3	0	0	0	0	0	0	0	0	0	0
2021	4	0	0	0	0	0	0	0	0	0	0
2021	5	0	0.2	0	0	0	0	0	0	0	0.2
2021	6	0.0588235	0.117647	0	0	0	0	0	0	0	0.176471
2021	7	0	0	0	0	0	0	0	0	0	0
2021	8	0	0.333333	0	0	0	0	0	0	0	0.333333
2021	9	0	0	0	0	0	0	0	0	0	0
2021	10	0	0	0	0	0	0	0	0	0	0
2021	11	0	0.0869565	0	0	0	0	0	0	0	0.0869565
2021	12	0	0.115385	0	0	0	0	0	0	0	0.115385
2022	1	0	0	0	0	0	0	0	0	0	0
2022	2	0	0.0909091	0	0	0	0	0	0	0	0.0909091
2022	3	0	0	0	0	0	0	0	0	0	0
2022	4	0	0	0	0	0	0	0	0	0	0
2022	5	0	0.047619	0	0	0	0	0	0	0	0.047619
2022	6	0	0.0625	0	0	0	0	0	0	0	0.0625
2022	7	0	0.0588235	0	0	0	0	0	0	0	0.0588235
2022	8	0	0.117647	0	0	0	0	0	0	0	0.117647
2022	9	0	0.153846	0	0	0	0	0	0	0	0.153846
2022	10	0	0.1	0	0	0	0	0	0	0	0.1
2022	11	0	0	0	0	0	0	0	0	0	0
2022	12	0	0	0	0	0	0	0	0	0	0

## Sheet: Sheet2
1<=age<7		LP1	MP	QRF	CP	ADV	RSV	FluA	FluB	PIVs	Total
2020	1	0.125	0.213542	0	0	0.015625	0.015625	0.046875	0.182292	0.135417	0.734375
2020	2	0	0	0	0	0	0	0	0	0	0
2020	3	0	0	0	0	0	0	0	0	0	0
2020	4	0	0.333333	0	0	0	0	0	0.222222	0.111111	0.666667
2020	5	0	0.272727	0	0	0	0	0	0	0	0.272727
2020	6	0	0.25	0	0	0	0	0	0.15	0.05	0.45
2020	7	0.0232558	0.255814	0	0	0	0	0	0.0465116	0	0.325581
2020	8	0.04	0.26	0	0	0	0	0	0.04	0.02	0.36
2020	9	0.0555556	0.236111	0	0	0	0	0	0	0	0.291667
2020	10	0.0130719	0.300654	0.0196078	0	0	0.00653595	0	0.0326797	0.00653595	0.379085
2020	11	0.00641026	0.358974	0	0	0.00641026	0	0	0.0192308	0.00641026	0.397436
2020	12	0.0446927	0.324022	0	0	0	0	0	0.00558659	0.00558659	0.379888
2021	1	0.0149254	0.335821	0	0	0	0	0	0	0	0.350746
2021	2	0.0344828	0.103448	0	0	0	0.0344828	0	0	0	0.172414
2021	3	0.0131579	0.197368	0	0	0	0	0	0	0	0.210526
2021	4	0.0150376	0.195489	0	0	0	0	0	0	0	0.210526
2021	5	0.0111111	0.227778	0	0	0	0	0	0	0	0.238889
2021	6	0.00699301	0.181818	0	0	0	0	0	0	0.00699301	0.195804
2021	7	0.0186916	0.168224	0	0	0	0	0	0	0	0.186916
2021	8	0	0.27907	0	0	0.0232558	0	0	0	0	0.302326
2021	9	0	0.0526316	0	0	0	0	0	0	0.0263158	0.0789474
2021	10	0.0487805	0.304878	0	0	0.0121951	0	0	0	0.0121951	0.378049
2021	11	0.0419162	0.329341	0.00598802	0	0	0	0	0	0	0.377246
2021	12	0.0446927	0.318436	0	0	0	0	0	0	0	0.363128
2022	1	0.0275229	0.431193	0	0	0	0	0	0	0	0.458716
2022	2	0.0185185	0.333333	0	0	0	0	0	0	0	0.351852
2022	3	0.025974	0.181818	0	0	0	0	0	0	0	0.207792
2022	4	0.0306122	0.234694	0	0	0	0	0	0	0.0102041	0.27551
2022	5	0.00840336	0.310924	0	0	0	0	0	0	0	0.319328
2022	6	0.0110497	0.348066	0	0	0	0	0	0	0.0110497	0.370166
2022	7	0	0.270677	0	0	0	0	0	0	0.0075188	0.278195
2022	8	0	0.285714	0	0	0.025974	0	0	0	0	0.311688
2022	9	0.0588235	0.27451	0	0	0	0	0	0	0	0.333333
2022	10	0.0555556	0.148148	0	0	0	0	0	0	0	0.203704
2022	11	0.0357143	0.142857	0	0	0	0	0	0	0	0.178571
2022	12	0.037037	0.234568	0	0	0	0	0	0	0	0.271605

## Sheet: Sheet3
7<=age<18		LP1	MP	QRF	CP	ADV	RSV	FluA	FluB	PIVs	Total
2020	1	0.170732	0.195122	0	0.0487805	0	0	0	0.0487805	0.0243902	0.487805
2020	2	0.5	0	0	0	0	0	0.25	0.5	0.25	1.5
2020	3	0	0.4	0	0	0	0	0	0	0	0.4
2020	4	0	0.25	0	0	0	0	0	0	0	0.25
2020	5	0.0909091	0.0909091	0	0	0	0	0	0	0	0.181818
2020	6	0	0.142857	0	0	0.142857	0	0	0.285714	0.142857	0.714286
2020	7	0.153846	0.153846	0	0	0	0	0	0	0	0.307692
2020	8	0.0454545	0.0909091	0	0	0	0	0	0.0454545	0	0.181818
2020	9	0.227273	0.136364	0	0	0	0	0	0	0.0454545	0.409091
2020	10	0.0625	0.125	0	0	0	0	0	0	0	0.1875
2020	11	0.130435	0.478261	0	0	0	0	0	0	0	0.608696
2020	12	0.1	0.35	0	0	0	0	0	0	0	0.45
2021	1	0.0454545	0.272727	0	0	0	0	0	0	0	0.318182
2021	2	0	0	0	0	0	0	0	0	0	0
2021	3	0.0526316	0.263158	0	0	0	0	0	0	0	0.315789
2021	4	0	0.0555556	0	0	0	0	0	0	0	0.0555556
2021	5	0	0.1875	0	0	0	0	0	0	0	0.1875
2021	6	0.0384615	0.0384615	0	0	0	0	0	0	0	0.0769231
2021	7	0.0588235	0.176471	0	0	0	0	0	0	0	0.235294
2021	8	0	0.125	0	0	0	0	0	0	0	0.125
2021	9	0	0.0769231	0	0	0	0	0	0	0	0.0769231
2021	10	0	0.125	0	0	0	0	0	0	0	0.125
2021	11	0	0.25	0	0	0	0	0	0	0	0.25
2021	12	0.121212	0.212121	0	0	0	0	0	0	0	0.333333
2022	1	0.138889	0.25	0	0	0	0	0	0	0	0.388889
2022	2	0.0714286	0.0714286	0	0	0	0	0	0	0	0.142857
2022	3	0.0588235	0.294118	0	0	0	0	0	0	0	0.352941
2022	4	0	0.241379	0	0	0	0	0	0	0.0344828	0.275862
2022	5	0.0909091	0.121212	0	0	0	0	0	0	0	0.212121
2022	6	0.0454545	0.159091	0	0	0	0	0	0	0	0.204545
2022	7	0.0638298	0.297872	0	0	0	0	0	0	0	0.361702
2022	8	0.030303	0.151515	0	0	0	0	0	0	0	0.181818
2022	9	0.047619	0.0952381	0	0	0	0	0	0	0	0.142857
2022	10	0.0833333	0.166667	0	0	0	0	0	0	0	0.25
2022	11	0	0.125	0	0	0	0	0	0	0	0.125
2022	12	0.118644	0.152542	0	0	0	0	0	0	0	0.271186

## Sheet: Sheet4
18<=age<65		LP1	MP	QRF	CP	ADV	RSV	FluA	FluB	PIVs	Total
2020	1	0.129921	0.102362	0	0.011811	0.00393701	0.00787402	0	0.0354331	0.0275591	0.318898
2020	2	0.144033	0.0534979	0.0123457	0.00823045	0.0288066	0.0123457	0.0164609	0.0740741	0.0493827	0.399177
2020	3	0.12963	0.185185	0	0	0.0185185	0.0185185	0	0.037037	0	0.388889
2020	4	0.08	0.133333	0	0.0266667	0.0133333	0.0133333	0	0.0266667	0	0.293333
2020	5	0.08	0.16	0	0	0	0	0	0	0	0.24
2020	6	0.0555556	0.111111	0	0	0	0	0	0	0	0.166667
2020	7	0.019802	0.0891089	0	0	0.00990099	0.019802	0	0	0	0.138614
2020	8	0.046729	0.102804	0.00934579	0	0.00934579	0.00934579	0	0.0280374	0.00934579	0.214953
2020	9	0.102273	0.0568182	0	0	0	0.0113636	0	0.0227273	0.0227273	0.215909
2020	10	0.0795455	0.136364	0	0	0.0113636	0	0	0.0227273	0.0113636	0.261364
2020	11	0.047619	0.107143	0	0.0119048	0	0.0119048	0	0.0119048	0.0119048	0.202381
2020	12	0.0697674	0.0581395	0.0116279	0	0	0.0116279	0	0	0	0.151163
2021	1	0.0487805	0.121951	0	0	0	0	0	0.0121951	0	0.182927
2021	2	0	0.0545455	0	0	0	0	0	0	0	0.0545455
2021	3	0.025641	0.0384615	0	0	0	0	0	0	0	0.0641026
2021	4	0.0169492	0.0508475	0	0	0	0	0	0	0	0.0677966
2021	5	0.03125	0.09375	0	0	0.015625	0.015625	0	0	0	0.15625
2021	6	0.0322581	0.0645161	0	0	0	0.016129	0	0	0	0.112903
2021	7	0	0.0666667	0	0	0	0	0	0	0	0.0666667
2021	8	0.027027	0.0810811	0	0	0	0	0	0	0	0.108108
2021	9	0.03125	0.09375	0	0	0	0	0	0	0	0.125
2021	10	0.0952381	0	0	0	0	0	0	0	0	0.0952381
2021	11	0.0454545	0.227273	0	0	0	0	0	0	0	0.272727
2021	12	0.05	0	0	0	0	0	0	0	0	0.05
2022	1	0.102564	0.0769231	0	0	0	0	0	0	0	0.179487
2022	2	0.0612245	0.102041	0	0	0	0	0	0	0	0.163265
2022	3	0.0422535	0.056338	0	0	0	0	0	0	0	0.0985915
2022	4	0.0740741	0.0555556	0	0	0	0	0	0	0	0.12963
2022	5	0.0392157	0.0588235	0	0	0	0	0	0	0	0.0980392
2022	6	0.0185185	0.0925926	0	0	0	0	0	0	0	0.111111
2022	7	0.0394737	0.118421	0	0	0	0	0	0	0	0.157895
2022	8	0	0.0535714	0	0	0	0	0	0	0	0.0535714
2022	9	0.0348837	0.0348837	0	0	0	0	0	0	0	0.0697674
2022	10	0.107143	0.047619	0	0	0	0	0	0	0	0.154762
2022	11	0.0701754	0.0175439	0	0	0	0	0	0	0	0.0877193
2022	12	0	0.0555556	0	0	0	0	0	0	0	0.0555556

## Sheet: Sheet5
65<=age		LP1	MP	QRF	CP	ADV	RSV	FluA	FluB	PIVs	Total
2020	1	0.0833333	0.0555556	0	0.00925926	0.00925926	0.0185185	0.00925926	0.037037	0.0185185	0.240741
2020	2	0.106918	0.0188679	0.0125786	0	0.0125786	0	0.0125786	0.0691824	0.0377358	0.27044
2020	3	0.0454545	0.106061	0	0.0151515	0.0151515	0	0.0151515	0.030303	0.0151515	0.242424
2020	4	0.0246914	0.0864198	0	0	0	0	0	0.0123457	0	0.123457
2020	5	0.0588235	0.0147059	0	0	0	0	0	0	0	0.0735294
2020	6	0.0810811	0.0135135	0	0	0	0	0	0	0	0.0945946
2020	7	0.0144928	0.0289855	0	0	0	0	0	0.0289855	0.0144928	0.0869565
2020	8	0.0277778	0.0555556	0	0.0138889	0	0	0	0	0	0.0972222
2020	9	0.0545455	0.0545455	0	0	0	0	0	0	0	0.109091
2020	10	0.0361446	0.060241	0	0	0	0	0	0	0	0.0963855
2020	11	0.0298507	0.0447761	0	0	0.0149254	0	0	0.0149254	0	0.104478
2020	12	0.0377358	0.0377358	0	0	0	0	0	0.0188679	0	0.0943396
2021	1	0	0.0681818	0	0	0	0.0227273	0	0	0	0.0909091
2021	2	0	0	0	0	0	0	0	0.0454545	0	0.0454545
2021	3	0	0	0	0	0	0	0	0	0	0
2021	4	0	0.05	0	0	0	0	0	0	0	0.05
2021	5	0	0	0	0	0	0	0	0	0	0
2021	6	0.0384615	0	0	0	0	0	0	0	0	0.0384615
2021	7	0.0689655	0.0344828	0	0	0	0	0	0	0	0.103448
2021	8	0	0	0	0	0	0	0	0	0	0
2021	9	0	0	0	0	0	0	0	0	0	0
2021	10	0.0416667	0.208333	0	0	0	0	0	0	0	0.25
2021	11	0	0	0	0	0	0	0	0	0	0
2021	12	0.0689655	0.0344828	0	0	0	0	0	0	0	0.103448
2022	1	0	0.0434783	0	0	0	0	0	0	0	0.0434783
2022	2	0.0454545	0.0454545	0	0	0	0	0	0	0	0.0909091
2022	3	0	0.111111	0	0	0	0	0	0	0	0.111111
2022	4	0.05	0	0	0	0	0	0	0	0	0.05
2022	5	0	0	0	0	0	0	0	0	0	0
2022	6	0	0	0	0	0	0	0	0	0	0
2022	7	0	0.0512821	0	0	0	0	0	0	0	0.0512821
2022	8	0	0.111111	0	0	0	0	0	0	0	0.111111
2022	9	0	0.0833333	0	0	0	0	0	0	0.0416667	0.125
2022	10	0	0	0	0	0.0434783	0	0	0	0	0.0434783
2022	11	0	0	0	0	0	0	0	0	0	0
2022	12	0.0231214	0.0289017	0	0	0	0.00578035	0	0	0	0.0578035
