# Supplementary material for: Correlation analysis between the prevalence of common respiratory pathogens and exposure to ambient air pollutants in Central China, 2014–2022
Source: Front Public Health. 2025 Mar 6;13:1532507. doi: 10.3389/fpubh.2025.1532507 (PMC11922881; doi:10.3389/fpubh.2025.1532507)
Supplement: Supplementary file 2 [file Data_Sheet_2.zip › Additional files (2020-2022)/File 2-Differences and correlations between the positive rates of nine respiratory pathogens and air pollutants among different age groups, 2020-2022.xlsx]

## Sheet: Sheet1
Table 1. Correlations between Air quality with respiratory tract infections (0<Age<1)
	LP1	MP	QRF	CP	ADV	RSV	FluA	FluB	PIVs	Total
PM25	-0.105763	-0.259884	nan	nan	nan	nan	0.219662	0.132775	0.231106	-0.149358
PM10	-0.105763	-0.15754	nan	nan	nan	nan	0.154577	0.147397	0.209713	-0.0654833
O3	0.252205	0.283026	nan	nan	nan	nan	-0.268476	-0.16815	-0.241154	0.166634
NO2	-0.089492	-0.141154	nan	nan	nan	nan	0.0244069	0.135841	0.154935	-0.0710564
SO2	-0.146451	0.0278157	nan	nan	nan	nan	-0.187132	-0.0679248	-0.100487	-0.0391532
CO	-0.12205	-0.250573	nan	nan	nan	nan	0.219691	0.0319597	0.261122	-0.154254
Table 2. Differences between Air quality with respiratory tract infections (0<Age<1)
	LP1	MP	QRF	CP	ADV	RSV	FluA	FluB	PIVs	Total
PM25	0.539275	0.125842	nan	nan	nan	nan	0.198007	0.440137	0.175055	0.384622
PM10	0.539275	0.358813	nan	nan	nan	nan	0.368036	0.390965	0.219605	0.70436
O3	0.137827	0.0944021	nan	nan	nan	nan	0.113369	0.326939	0.156521	0.331382
NO2	0.603729	0.411558	nan	nan	nan	nan	0.887638	0.429556	0.366915	0.680476
SO2	0.394046	0.872066	nan	nan	nan	nan	0.274458	0.693861	0.559809	0.820645
CO	0.478253	0.140479	nan	nan	nan	nan	0.197948	0.853199	0.123984	0.369051
Table 3. Correlations between Air quality with respiratory tract infections (1<=Age<7)
	LP1	MP	QRF	CP	ADV	RSV	FluA	FluB	PIVs	Total
PM25	0.354143	0.239943	0.185727	nan	-0.0706237	0.307096	0.219662	0.0726764	-0.161334	0.264384
PM10	0.401491	0.365193	0.243747	nan	-0.0620632	0.276494	0.154577	0.0259938	-0.147565	0.322178
O3	-0.329495	-0.129626	-0.116363	nan	-0.0243973	-0.287232	-0.268476	-0.149243	0.173007	-0.227185
NO2	0.499172	0.330823	0.302415	nan	-0.0920248	0.144958	0.0244069	0.0511034	-0.157742	0.323594
SO2	0.332435	0.271563	0.160455	nan	-0.177213	-0.0526178	-0.187132	-0.10858	-0.177658	0.120358
CO	0.182413	0.0925008	0.0682385	nan	-0.0714889	0.24834	0.219691	-0.0957649	-0.182459	0.0693872
Table 4. Differences between Air quality with respiratory tract infections (1<=Age<7)
	LP1	MP	QRF	CP	ADV	RSV	FluA	FluB	PIVs	Total
PM25	0.0340834	0.158675	0.27814	nan	0.68232	0.0684767	0.198007	0.673589	0.347208	0.119187
PM10	0.0152229	0.0285173	0.151978	nan	0.719158	0.102591	0.368036	0.880383	0.390418	0.0553279
O3	0.0497172	0.451152	0.499141	nan	0.887682	0.0893998	0.113369	0.384991	0.312953	0.182694
NO2	0.00194056	0.0487497	0.0730222	nan	0.593482	0.398936	0.887638	0.767236	0.358189	0.0542046
SO2	0.0475953	0.109123	0.349874	nan	0.301154	0.760537	0.274458	0.528463	0.29992	0.484421
CO	0.286957	0.591564	0.692516	nan	0.678635	0.144168	0.197948	0.578491	0.286834	0.687599
Table 5. Correlations between Air quality with respiratory tract infections (7<=Age<18)
	LP1	MP	QRF	CP	ADV	RSV	FluA	FluB	PIVs	Total
PM25	0.332695	0.154986	nan	0.219662	-0.203391	nan	0.122035	-0.0181593	0.0102725	0.267697
PM10	0.226957	0.230482	nan	0.154577	-0.284747	nan	-0.138306	-0.234184	-0.173349	0.136296
O3	-0.319576	-0.398738	nan	-0.268476	0.0244069	nan	-0.122035	-0.102588	-0.0440863	-0.458873
NO2	0.185895	0.270678	nan	0.0244069	-0.154577	nan	-0.235934	-0.270031	-0.189614	0.126506
SO2	0.0309625	0.302519	nan	-0.187132	-0.252221	nan	-0.0894978	-0.378067	-0.266675	0.0912781
CO	0.352156	0.160095	nan	0.219691	-0.154597	nan	0.17087	-0.00330211	0.131634	0.338144
Table 6. Differences between Air quality with respiratory tract infections (7<=Age<18)
	LP1	MP	QRF	CP	ADV	RSV	FluA	FluB	PIVs	Total
PM25	0.0474117	0.366755	nan	0.198007	0.234139	nan	0.47831	0.916281	0.952585	0.114459
PM10	0.183147	0.176255	nan	0.368036	0.0923293	nan	0.421151	0.169219	0.311984	0.427995
O3	0.0574402	0.016003	nan	0.113369	0.887638	nan	0.47831	0.55159	0.798486	0.00487874
NO2	0.2777	0.110328	nan	0.887638	0.368036	nan	0.165964	0.111215	0.268027	0.462213
SO2	0.857732	0.0729186	nan	0.274458	0.137801	nan	0.603705	0.022998	0.115903	0.596495
CO	0.0351723	0.350971	nan	0.197948	0.367974	nan	0.319059	0.984751	0.444112	0.0436836
Table 7. Correlations between Air quality with respiratory tract infections (18<=Age<65)
	LP1	MP	QRF	CP	ADV	RSV	FluA	FluB	PIVs	Total
PM25	0.439464	-0.0010298	0.140663	0.276163	0.046329	0.0555376	0.122035	0.259794	0.177818	0.223166
PM10	0.314657	0.0236854	-0.013422	0.163198	-0.108926	-0.0747864	-0.138306	0.135736	0.0495591	0.100386
O3	-0.2339	0.044925	-0.140663	-0.216732	-0.035012	0.00851997	-0.122035	-0.159262	-0.150065	-0.0857143
NO2	0.183282	-0.109288	-0.0563726	0.0127351	-0.257639	-0.161564	-0.235934	-0.0250486	0.0360791	-0.0303732
SO2	0.222065	-0.152163	-0.00107383	0.0757078	-0.215391	-0.146742	-0.0894978	0.0126097	-0.152553	-0.043246
CO	0.366482	-0.062504	0.115981	0.0462296	-0.0275003	-0.0536512	0.17087	0.19339	0.162079	0.113528
Table 8. Differences between Air quality with respiratory tract infections (18<=Age<65)
	LP1	MP	QRF	CP	ADV	RSV	FluA	FluB	PIVs	Total
PM25	0.00732486	0.995244	0.413201	0.103021	0.788462	0.74767	0.47831	0.125976	0.299478	0.190767
PM10	0.0616078	0.890939	0.938072	0.341592	0.52714	0.664659	0.421151	0.429914	0.774084	0.560207
O3	0.169751	0.794734	0.413201	0.204208	0.839354	0.960667	0.47831	0.353519	0.382349	0.619152
NO2	0.284629	0.525762	0.744002	0.941236	0.129262	0.346512	0.165964	0.884703	0.834524	0.860413
SO2	0.193022	0.375655	0.995041	0.660773	0.207091	0.393095	0.603705	0.941813	0.374418	0.80225
CO	0.0279197	0.717245	0.50056	0.788906	0.873504	0.755975	0.319059	0.258435	0.344955	0.509725
Table 9. Correlations between Air quality with respiratory tract infections (65<=Age)
	LP1	MP	QRF	CP	ADV	RSV	FluA	FluB	PIVs	Total
PM25	0.23593	0.107422	0.122035	0.068184	0.218719	0.390313	0.251798	0.371163	0.0860325	0.162063
PM10	0.0863989	0.139295	-0.138306	0.0107376	0.0650594	0.370985	0.0300654	0.190798	-0.096733	0.0833617
O3	-0.156879	-0.103094	-0.122035	-0.0649627	-0.246541	-0.44078	-0.248576	-0.367272	-0.0530748	-0.125043
NO2	-0.0351038	0.0835505	-0.235934	-0.206163	-0.096733	0.286695	-0.264146	-0.0615363	-0.332145	-0.0482825
SO2	-0.16655	0.133073	-0.0894978	-0.169666	0.152386	0.153021	-0.102014	0.0811694	-0.068488	0.0933348
CO	0.107638	0.0231532	0.17087	0.0912817	0.159673	0.319486	0.35224	0.253958	0.188782	0.0466704
Table 10. Differences between Air quality with respiratory tract infections (65<=Age)
	LP1	MP	QRF	CP	ADV	RSV	FluA	FluB	PIVs	Total
PM25	0.16597	0.532894	0.47831	0.69275	0.199988	0.0186008	0.138485	0.025836	0.617847	0.345003
PM10	0.616345	0.417806	0.421151	0.95044	0.706189	0.0259125	0.861814	0.264995	0.574638	0.628839
O3	0.36086	0.54962	0.47831	0.706606	0.147192	0.00713098	0.143774	0.0275584	0.758519	0.467449
NO2	0.838938	0.62806	0.165964	0.227689	0.574638	0.0900267	0.119533	0.721447	0.0478015	0.779758
SO2	0.331631	0.439102	0.603705	0.322534	0.374947	0.372935	0.55383	0.637922	0.691447	0.588211
CO	0.532065	0.893376	0.319059	0.59648	0.352261	0.0575145	0.0351258	0.135019	0.270171	0.786939
