# Supplementary material for: Correlation analysis between the prevalence of common respiratory pathogens and exposure to ambient air pollutants in Central China, 2014–2022
Source: Front Public Health. 2025 Mar 6;13:1532507. doi: 10.3389/fpubh.2025.1532507 (PMC11922881; doi:10.3389/fpubh.2025.1532507)
Supplement: Supplementary file 2 [file Data_Sheet_2.zip › Additional files (2020-2022)/File 3-Comparison of the positive rates of nine respiratory pathogens among different age groups exposed to low and high concentration of air pollut.xlsx]

## Sheet: Sheet1
(High) Table 1. Correlations between Air quality with respiratory tract infections (0<Age<1)
	LP1	MP	QRF	CP	ADV	RSV	FluA	FluB	PIVs	Total
PM25	nan	0.0469853	nan	nan	nan	nan	0.154303	-0.237795	-0.200921	0.0288969
PM10	nan	0.213	nan	nan	nan	nan	-0.154303	-0.234079	-0.288278	0.0664629
O3	0.308607	0.183957	nan	nan	nan	nan	nan	0	nan	0.141299
NO2	nan	0.363353	nan	nan	nan	nan	nan	0.1223	0	0.412148
SO2	nan	0.615235	nan	nan	nan	nan	nan	0.308607	nan	0.657047
CO	nan	0.0134404	nan	nan	nan	nan	0.154516	-0.00874773	-0.0481125	0.0747672
Table 2. Differences between Air quality with respiratory tract infections (0<Age<1)
	LP1	MP	QRF	CP	ADV	RSV	FluA	FluB	PIVs	Total
PM25	nan	0.878855	nan	nan	nan	nan	0.614737	0.43403	0.510408	0.92534
PM10	nan	0.48475	nan	nan	nan	nan	0.614737	0.441458	0.339495	0.829201
O3	0.304937	0.547437	nan	nan	nan	nan	nan	1	nan	0.645193
NO2	nan	0.222336	nan	nan	nan	nan	nan	0.69061	1	0.161684
SO2	nan	0.0252125	nan	nan	nan	nan	nan	0.304937	nan	0.0146865
CO	nan	0.96524	nan	nan	nan	nan	0.614244	0.977373	0.875969	0.808197
Table 3. Correlations between Air quality with respiratory tract infections (1<=Age<7)
	LP1	MP	QRF	CP	ADV	RSV	FluA	FluB	PIVs	Total
PM25	0.760333	0.363137	-0.410578	nan	-0.0349428	-0.107751	0.154303	-0.0469767	-0.0469767	0.418157
PM10	0.644631	0.0990372	-0.131036	nan	-0.1223	-0.27495	-0.154303	-0.366485	-0.341426	-0.0989011
O3	0.0982495	-0.186813	nan	nan	-0.0262071	nan	nan	-0.18345	-0.234065	-0.186813
NO2	0.140303	0.346154	0.157243	nan	-0.200921	0	nan	0.34183	0.0134219	0.343879
SO2	0.421489	0.659341	0	nan	0.308607	nan	nan	0.271235	0.0134219	0.571429
CO	0.587267	0.424242	-0.193145	nan	0.154516	-0.00874773	0.154516	0.195335	-0.107523	0.498623
Table 4. Differences between Air quality with respiratory tract infections (1<=Age<7)
	LP1	MP	QRF	CP	ADV	RSV	FluA	FluB	PIVs	Total
PM25	0.00255282	0.222632	0.163447	nan	0.909772	0.726055	0.614737	0.878877	0.878877	0.155048
PM10	0.0173796	0.747531	0.669599	nan	0.69061	0.363266	0.614737	0.218076	0.253569	0.747868
O3	0.749482	0.541124	nan	nan	0.932275	nan	nan	0.54856	0.441487	0.541124
NO2	0.647549	0.246625	0.607929	nan	0.510408	1	nan	0.252971	0.965288	0.249952
SO2	0.151446	0.0142256	1	nan	0.304937	nan	nan	0.370047	0.965288	0.0413423
CO	0.0348343	0.148511	0.527242	nan	0.614244	0.977373	0.614244	0.522477	0.726614	0.0828447
Table 5. Correlations between Air quality with respiratory tract infections (7<=Age<18)
	LP1	MP	QRF	CP	ADV	RSV	FluA	FluB	PIVs	Total
PM25	0.309397	0.0909094	nan	0.154303	nan	nan	-0.308607	-0.139771	-0.139771	0.021978
PM10	0.364646	0.458571	nan	-0.154303	nan	nan	nan	-0.154303	-0.154303	0.536452
O3	0.164828	-0.764788	nan	nan	nan	nan	nan	0	-0.375635	-0.666683
NO2	0.298347	0.515153	nan	nan	nan	nan	nan	nan	nan	0.549451
SO2	0.649977	0.156809	nan	nan	nan	nan	nan	nan	-0.308607	0.303872
CO	0.384512	0.643251	nan	0.154516	nan	nan	-0.0772579	0.0437387	0.0437387	0.577717
Table 6. Differences between Air quality with respiratory tract infections (7<=Age<18)
	LP1	MP	QRF	CP	ADV	RSV	FluA	FluB	PIVs	Total
PM25	0.303636	0.767717	nan	0.614737	nan	nan	0.304937	0.648806	0.648806	0.943186
PM10	0.22057	0.115009	nan	0.614737	nan	nan	nan	0.614737	0.614737	0.0587558
O3	0.590496	0.00232414	nan	nan	nan	nan	nan	1	0.205922	0.0128229
NO2	0.322119	0.0716043	nan	nan	nan	nan	nan	nan	nan	0.0517706
SO2	0.0161783	0.608932	nan	nan	nan	nan	nan	nan	0.304937	0.312801
CO	0.194543	0.0177002	nan	0.614244	nan	nan	0.80192	0.887177	0.887177	0.0386612
Table 7. Correlations between Air quality with respiratory tract infections (18<=Age<65)
	LP1	MP	QRF	CP	ADV	RSV	FluA	FluB	PIVs	Total
PM25	-0.178817	-0.510989	0.0698857	-0.234079	-0.63083	-0.366485	-0.308607	-0.639128	-0.409368	-0.67033
PM10	-0.358128	-0.582418	0.46291	-0.416141	-0.561048	-0.147641	nan	-0.441661	-0.234079	-0.60989
O3	-0.299863	-0.247253	0	-0.231455	-0.18345	0.0335548	nan	-0.185777	-0.0611499	-0.373626
NO2	0.00549451	0.253095	0.46291	0.154303	0	0.436785	nan	0.27495	0.1223	0.142857
SO2	-0.401099	-0.0412655	0.46291	0.0262071	-0.524142	-0.100664	nan	-0.127508	0.308607	-0.131868
CO	0.412655	-0.126548	0.201198	0.0699819	-0.0403212	0.275528	-0.0772579	0.0737115	-0.0613909	0.0990372
Table 8. Differences between Air quality with respiratory tract infections (18<=Age<65)
	LP1	MP	QRF	CP	ADV	RSV	FluA	FluB	PIVs	Total
PM25	0.558874	0.0743289	0.820531	0.441458	0.0207885	0.218076	0.304937	0.0186845	0.164814	0.0121662
PM10	0.229553	0.0367413	0.111173	0.157254	0.0460582	0.630273	nan	0.130803	0.441458	0.0268778
O3	0.319548	0.415405	1	0.446742	0.54856	0.913344	nan	0.543409	0.842695	0.208554
NO2	0.985787	0.404106	0.111173	0.614737	1	0.135611	nan	0.363266	0.69061	0.641516
SO2	0.174357	0.893522	0.111173	0.932275	0.065963	0.743508	nan	0.678057	0.304937	0.667608
CO	0.161117	0.680367	0.509814	0.820287	0.895947	0.362218	0.80192	0.810861	0.842082	0.747531
Table 9. Correlations between Air quality with respiratory tract infections (65<=Age)
	LP1	MP	QRF	CP	ADV	RSV	FluA	FluB	PIVs	Total
PM25	-0.170173	-0.253095	-0.308607	-0.262071	-0.557009	0.27495	-0.445866	-0.238926	-0.371555	-0.407153
PM10	-0.192219	-0.330124	nan	-0.154303	-0.104828	0.178346	-0.154303	-0.0720441	-0.154303	-0.247593
O3	-0.119463	0.156043	nan	0	nan	nan	nan	-0.231455	0.46291	0.167147
NO2	0.0606835	-0.448419	nan	nan	0.154303	0.297014	nan	0.471728	nan	-0.0798901
SO2	-0.0924701	0.0278579	nan	-0.46291	-0.0705954	0.253336	-0.46291	0.0201329	-0.131036	0.0192572
CO	0.157945	0.18534	-0.0772579	0.166207	0.0892959	0.288675	0.0892959	0.248647	0.0818546	0.22161
Table 10. Differences between Air quality with respiratory tract infections (65<=Age)
	LP1	MP	QRF	CP	ADV	RSV	FluA	FluB	PIVs	Total
PM25	0.578329	0.404106	0.304937	0.387057	0.0479932	0.363266	0.126749	0.431781	0.211289	0.167337
PM10	0.529261	0.270636	nan	0.614737	0.733238	0.559927	0.614737	0.815072	0.614737	0.414743
O3	0.697478	0.610704	nan	1	nan	nan	nan	0.446742	0.111173	0.585205
NO2	0.843882	0.124328	nan	nan	0.614737	0.324391	nan	0.103646	nan	0.795298
SO2	0.76383	0.928018	nan	0.111173	0.818735	0.403644	0.111173	0.94795	0.669599	0.950211
CO	0.606307	0.544375	0.80192	0.587347	0.77174	0.338801	0.77174	0.412694	0.790364	0.466834

## Sheet: Sheet2
(Low) Table 1. Correlations between Air quality with respiratory tract infections (0<Age<1)
	LP1	MP	QRF	CP	ADV	RSV	FluA	FluB	PIVs	Total
PM25	0.385758	0.141505	nan	nan	nan	nan	nan	0	nan	0.129995
PM10	0.385758	0.311311	nan	nan	nan	nan	nan	0.0771517	nan	0.327814
O3	nan	-0.0125294	nan	nan	nan	nan	-0.385758	-0.30575	-0.385758	-0.32255
NO2	0.46291	0.170751	nan	nan	nan	nan	nan	0.231455	nan	0.199389
SO2	0.193145	-0.0973556	nan	nan	nan	nan	0	-0.0612341	0	-0.111406
CO	0.308607	0.0549878	nan	nan	nan	nan	nan	-0.385758	nan	-0.0115588
Table 2. Differences between Air quality with respiratory tract infections (0<Age<1)
	LP1	MP	QRF	CP	ADV	RSV	FluA	FluB	PIVs	Total
PM25	0.192978	0.644707	nan	nan	nan	nan	nan	1	nan	0.67209
PM10	0.192978	0.300496	nan	nan	nan	nan	nan	0.802187	nan	0.274205
O3	nan	0.967595	nan	nan	nan	nan	0.192978	0.309669	0.192978	0.28244
NO2	0.111173	0.57702	nan	nan	nan	nan	nan	0.446742	nan	0.513707
SO2	0.527242	0.751696	nan	nan	nan	nan	1	0.842481	1	0.717099
CO	0.304937	0.858395	nan	nan	nan	nan	nan	0.192978	nan	0.970105
Table 3. Correlations between Air quality with respiratory tract infections (1<=Age<7)
	LP1	MP	QRF	CP	ADV	RSV	FluA	FluB	PIVs	Total
PM25	0.525633	-0.404402	nan	nan	-0.410578	nan	nan	-0.00743109	-0.125436	-0.164835
PM10	0.358322	-0.516484	nan	nan	-0.218393	nan	nan	-0.486737	-0.215034	-0.549451
O3	-0.338377	-0.428571	0.46291	nan	-0.30575	-0.0786214	-0.385758	-0.523892	-0.523892	-0.598901
NO2	0.442014	-0.250344	nan	nan	-0.3669	nan	nan	0.282382	0.274765	0.123797
SO2	-0.0339585	-0.297112	nan	nan	-0.0186033	0	0	-0.34273	-0.227408	-0.335626
CO	0.245149	0.131868	nan	nan	0.218393	nan	nan	-0.0872424	-0.215034	0.148352
Table 4. Differences between Air quality with respiratory tract infections (1<=Age<7)
	LP1	MP	QRF	CP	ADV	RSV	FluA	FluB	PIVs	Total
PM25	0.0650584	0.170504	nan	nan	0.163447	nan	nan	0.980778	0.683042	0.590479
PM10	0.229283	0.070749	nan	nan	0.473492	nan	nan	0.0916444	0.48049	0.0517706
O3	0.258109	0.143971	0.111173	nan	0.309669	0.798488	0.192978	0.0661157	0.0661157	0.0305541
NO2	0.13046	0.409407	nan	nan	0.217516	nan	nan	0.349905	0.363602	0.686995
SO2	0.912305	0.324224	nan	nan	0.9519	1	1	0.251643	0.45495	0.262246
CO	0.419512	0.667608	nan	nan	0.473492	nan	nan	0.776869	0.48049	0.628609
Table 5. Correlations between Air quality with respiratory tract infections (7<=Age<18)
	LP1	MP	QRF	CP	ADV	RSV	FluA	FluB	PIVs	Total
PM25	-0.0977791	-0.406593	nan	nan	-0.0771517	nan	nan	-0.0611499	-0.0771517	-0.380167
PM10	0.0781124	-0.252747	nan	nan	-0.46291	nan	0.231455	-0.081742	-0.131036	-0.355373
O3	-0.441996	-0.462812	nan	-0.385758	nan	nan	0.308607	-0.0174714	-0.0174714	-0.461538
NO2	-0.214809	-0.571429	nan	nan	0.154303	nan	-0.231455	0.0520177	-0.0786214	-0.526173
SO2	0.295991	-0.162311	nan	0	-0.309031	nan	0.463547	0.100803	0.235207	0.15427
CO	0.0282599	-0.5	nan	nan	0.154303	nan	nan	-0.139771	0.154303	-0.25069
Table 6. Differences between Air quality with respiratory tract infections (7<=Age<18)
	LP1	MP	QRF	CP	ADV	RSV	FluA	FluB	PIVs	Total
PM25	0.750647	0.167978	nan	nan	0.802187	nan	nan	0.842695	0.802187	0.200063
PM10	0.799769	0.404774	nan	nan	0.111173	nan	0.446742	0.790646	0.669599	0.233415
O3	0.130477	0.111259	nan	0.192978	nan	nan	0.304937	0.954824	0.954824	0.112376
NO2	0.480959	0.0413423	nan	nan	0.614737	nan	0.446742	0.86598	0.798488	0.0647334
SO2	0.326139	0.596258	nan	1	0.304237	nan	0.110617	0.743165	0.439198	0.614815
CO	0.926982	0.0818642	nan	nan	0.614737	nan	nan	0.648806	0.614737	0.408739
Table 7. Correlations between Air quality with respiratory tract infections (18<=Age<65)
	LP1	MP	QRF	CP	ADV	RSV	FluA	FluB	PIVs	Total
PM25	0.380167	-0.349381	0	nan	0.215502	0.409368	nan	0	0	0.0274725
PM10	0.294767	-0.528199	0.235864	0.231455	0.221462	0.316367	0.231455	0.235864	0.235864	0.0769231
O3	-0.200825	-0.236264	-0.0698857	-0.0780265	-0.0174714	-0.194618	0.308607	-0.181196	-0.0185777	0.00549451
NO2	0.173315	-0.126374	-0.0262071	-0.231455	-0.114086	0.184809	-0.231455	-0.141191	-0.0262071	0.021978
SO2	0.258953	-0.657497	0.314918	0.314918	0.210156	0.280686	0.463547	0.366251	0.389771	0.115543
CO	-0.0082531	-0.521978	-0.385758	-0.308607	-0.261727	0.0939705	nan	-0.515407	-0.385758	-0.324176
Table 8. Differences between Air quality with respiratory tract infections (18<=Age<65)
	LP1	MP	QRF	CP	ADV	RSV	FluA	FluB	PIVs	Total
PM25	0.200063	0.241951	1	nan	0.479512	0.164814	nan	1	1	0.929012
PM10	0.32824	0.0635229	0.437882	0.446742	0.46714	0.292294	0.446742	0.437882	0.437882	0.802763
O3	0.510614	0.437084	0.820531	0.799985	0.954824	0.524035	0.304937	0.553568	0.951966	0.985787
NO2	0.571227	0.680785	0.932275	0.446742	0.710554	0.545551	0.446742	0.645449	0.932275	0.943186
SO2	0.392936	0.0145952	0.294631	0.294631	0.490736	0.35293	0.110617	0.218393	0.187991	0.707003
CO	0.978652	0.0672917	0.192978	0.304937	0.387703	0.760098	nan	0.0714409	0.192978	0.279882
Table 9. Correlations between Air quality with respiratory tract infections (65<=Age)
	LP1	MP	QRF	CP	ADV	RSV	FluA	FluB	PIVs	Total
PM25	-0.00939705	-0.0933934	nan	0	nan	nan	nan	0.0771517	0.419314	0.0809021
PM10	-0.0955705	-0.46813	0.231455	0.0771517	0.524142	nan	0.231455	-0.0262071	-0.0262071	-0.208934
O3	-0.262962	-0.752162	0.308607	-0.385758	-0.0111466	-0.546185	-0.0174714	-0.0563823	-0.0174714	-0.428779
NO2	0.104029	-0.312008	-0.231455	0.0349428	-0.279543	nan	-0.279543	-0.222933	0.0805315	-0.187848
SO2	0.00282988	0.0181582	0.463547	-0.0612341	0.367405	0	0.367405	0.212078	0.212078	0.226835
CO	-0.0664629	-0.0165748	nan	-0.385758	-0.0771517	nan	nan	0.0960928	0.628971	0.0824176
Table 10. Differences between Air quality with respiratory tract infections (65<=Age)
	LP1	MP	QRF	CP	ADV	RSV	FluA	FluB	PIVs	Total
PM25	0.975694	0.761533	nan	1	nan	nan	nan	0.802187	0.153791	0.792755
PM10	0.756124	0.106674	0.446742	0.802187	0.065963	nan	0.446742	0.932275	0.932275	0.49332
O3	0.385386	0.00301754	0.304937	0.192978	0.97117	0.0534663	0.954824	0.854838	0.954824	0.143756
NO2	0.735207	0.299358	0.446742	0.909772	0.354977	nan	0.354977	0.46411	0.793686	0.538844
SO2	0.992679	0.95305	0.110617	0.842481	0.216835	1	0.216835	0.486688	0.486688	0.456118
CO	0.829201	0.95714	nan	0.192978	0.802187	nan	nan	0.754828	0.0212831	0.788951

## Sheet: Sheet3
Table 1. Mann-Whitney U between Air quality with respiratory tract infection (0<Age<1: High pollution month vs. low pollution month)
	LP1	MP	QRF	CP	ADV	RSV	FluA	FluB	PIVs	Total
PM25	0.355967	0.12482	1	1	1	1	0.355967	0.36914	0.165518	0.337115
PM10	0.355967	0.154094	1	1	1	1	0.355967	0.36914	0.165518	0.455321
O3	0.355967	0.207391	1	1	1	1	0.355967	0.644086	0.355967	0.373023
NO2	0.355967	0.288905	1	1	1	1	1	0.644086	0.355967	0.442917
SO2	0.355967	0.716746	1	1	1	1	0.355967	0.517767	0.355967	0.351496
CO	0.355967	0.153845	1	1	1	1	0.355967	0.644086	0.165518	0.351496
Table 2. Mann-Whitney U between Air quality with respiratory tract infection (1<=Age<7: High pollution month vs. low pollution month)
	LP1	MP	QRF	CP	ADV	RSV	FluA	FluB	PIVs	Total
PM25	0.108392	0.238044	0.165518	1	0.90253	0.0791609	0.355967	0.843876	0.278849	0.182348
PM10	0.0609887	0.013818	0.165518	1	0.90253	0.0791609	0.355967	0.490307	0.607755	0.0159413
O3	0.0622643	0.777867	0.355967	1	0.90253	0.165518	0.355967	0.765626	0.089596	0.504985
NO2	0.0129232	0.0224403	0.165518	1	0.90253	0.355967	1	0.781178	0.208205	0.0454264
SO2	0.126501	0.28135	0.355967	1	0.253031	0.355967	0.355967	0.599466	0.545887	0.662857
CO	0.795677	0.719476	0.355967	1	0.57931	0.165518	0.355967	0.554644	0.396011	1
Table 3. Mann-Whitney U between Air quality with respiratory tract infection (7<=Age<18: High pollution month vs. low pollution month)
	LP1	MP	QRF	CP	ADV	RSV	FluA	FluB	PIVs	Total
PM25	0.0551699	0.269971	1	0.355967	0.355967	1	0.355967	0.967438	0.57931	0.0646867
PM10	0.19518	0.117354	1	0.355967	0.355967	1	0.355967	0.28852	0.517767	0.368667
O3	0.0972348	0.208422	1	0.355967	1	1	0.355967	0.517767	1	0.0541403
NO2	0.243586	0.136632	1	1	0.355967	1	0.355967	0.0791609	0.165518	0.572422
SO2	0.515265	0.0256459	1	0.355967	0.355967	1	0.355967	0.0373491	0.136092	0.897882
CO	0.0725219	0.426292	1	0.355967	0.355967	1	0.355967	0.967438	0.57931	0.12355
Table 4. Mann-Whitney U between Air quality with respiratory tract infection (18<=Age<65: High pollution month vs. low pollution month)
	LP1	MP	QRF	CP	ADV	RSV	FluA	FluB	PIVs	Total
PM25	0.00471581	0.572619	0.517767	0.0791609	0.599466	0.90386	0.355967	0.0356694	0.117576	0.0513291
PM10	0.0806066	0.199748	0.57931	0.253031	0.599466	0.468623	0.355967	0.324775	0.654766	0.16617
O3	0.329465	0.426609	0.517767	0.36914	1	0.925056	0.355967	0.693672	0.55104	0.918309
NO2	0.199517	0.538231	0.57931	1	0.156781	0.148678	0.355967	0.781178	1	0.797634
SO2	0.150752	0.719568	0.57931	0.90253	0.264429	0.33228	0.355967	0.826269	0.136092	0.797634
CO	0.0256459	0.719522	0.517767	0.644086	0.925056	0.545887	0.355967	0.189209	0.253031	0.199825
Table 5. Mann-Whitney U between Air quality with respiratory tract infection (65<=Age: High pollution month vs. low pollution month)
	LP1	MP	QRF	CP	ADV	RSV	FluA	FluB	PIVs	Total
PM25	0.111095	0.534148	0.355967	0.57931	0.0373491	0.0791609	0.0791609	0.0302865	0.654766	0.291224
PM10	0.439297	0.0858425	0.355967	1	0.967438	0.0791609	1	0.293563	0.57931	0.279616
O3	0.583655	0.85338	0.355967	1	0.0791609	0.0791609	0.165518	0.0518362	0.644086	0.756002
NO2	0.745893	0.352904	0.355967	0.165518	0.57931	0.165518	0.165518	0.502394	0.0373491	0.836838
SO2	0.350619	0.498528	0.355967	0.644086	0.502394	0.57931	0.644086	0.94766	0.709427	0.796885
CO	0.570644	0.876935	0.355967	0.57931	0.36914	0.165518	0.0791609	0.281742	0.654766	1
